# Supplementary material for: Crude oil impairs immune function and increases susceptibility to pathogenic bacteria in southern flounder
Source: PLoS One. 2017 May 2;12(5):e0176559. doi: 10.1371/journal.pone.0176559 (PMC5413019; doi:10.1371/journal.pone.0176559)
Supplement: S4 Table — * Differentially expressed transcripts filtered by fold change ≥ 1.5 filtered by a PPDE ≥ 0.95. * Up-regulated genes (realFC ≥ 1.5) or down-regulated (realFC ≤ 0.667 or negative 1.5 fold). (XLS) [file pone.0176559.s004.xls]

## Sheet: Table_DE_transcripts.csv
CONTROL VS OIL
transcripts	Uniref100 id	Uniref100 title	PPDE	RealFC
BPA_10052	uniref100_i3iue2	uniref100_i3iue2 uncharacterized protein n 1 tax oreochromis niloticus repid i3iue2_oreni	1	51.6171
BPA_10130	uniref100_q4t5y5	uniref100_q4t5y5 chromosome 10 scaf9027 whole genome shotgun sequence n 1 tax tetraodon nigroviridis repid q4t5y5_tetng	1	0.000136969
BPA_1017	uniref100_g9fxe4	uniref100_g9fxe4 cytochrome p450 3a n 1 tax scophthalmus maximus repid g9fxe4_psemx	1	0.418626
BPA_1020376			1	0.229684
BPA_10314	uniref100_i3kve9	uniref100_i3kve9 dna topoisomerase 2 n 1 tax oreochromis niloticus repid i3kve9_oreni	1	42.324
BPA_10515			1	4.96212e-05
BPA_1061			1	5.11039
BPA_10676			1	0.0124478
BPA_1096	uniref100_i3jr11	uniref100_i3jr11 uncharacterized protein n 1 tax oreochromis niloticus repid i3jr11_oreni	1	0.265053
BPA_11003	uniref100_upi000298adf2	uniref100_upi000298adf2 upi000298adf2 related cluster n 1 tax unknown repid upi000298adf2	1	18.4456
BPA_11021			1	6.59818
BPA_12138	uniref100_e6zga8	uniref100_e6zga8 'acyl-coa dehydrogenase family member 9 mitochondrial ' n 1 tax dicentrarchus labrax repid e6zga8_dicla	1	1.69144
BPA_12161			1	0.497183
BPA_1232			1	0.34411
BPA_12362	uniref100_i3j3s6	uniref100_i3j3s6 uncharacterized protein n 1 tax oreochromis niloticus repid i3j3s6_oreni	1	0.408243
BPA_12411	uniref100_g3ne31	uniref100_g3ne31 histone h2b (fragment) n 1 tax gasterosteus aculeatus repid g3ne31_gasac	1	3.015
BPA_12484	uniref100_i3iwu1	uniref100_i3iwu1 adenylosuccinate synthetase (fragment) n 1 tax oreochromis niloticus repid i3iwu1_oreni	1	3.45623
BPA_1305			1	0.0969967
BPA_13110			1	4.60594
BPA_13315			1	0.0494147
BPA_13537			1	0.387749
BPA_13551	uniref100_g3pkq6	uniref100_g3pkq6 uncharacterized protein n 1 tax gasterosteus aculeatus repid g3pkq6_gasac	1	2.15506
BPA_1400			1	0.262472
BPA_14097			1	3.64114
BPA_14538			1	0.0259952
BPA_14721	uniref100_g3pwi6	uniref100_g3pwi6 uncharacterized protein (fragment) n 1 tax gasterosteus aculeatus repid g3pwi6_gasac	1	0.0823428
BPA_14732			1	0.0919311
BPA_1479	uniref100_i3jni5	uniref100_i3jni5 uncharacterized protein n 1 tax oreochromis niloticus repid i3jni5_oreni	1	0.197445
BPA_15396	uniref100_i3jlp6	uniref100_i3jlp6 uncharacterized protein n 1 tax oreochromis niloticus repid i3jlp6_oreni	1	0.221776
BPA_15571	uniref100_g3nlf0	uniref100_g3nlf0 uncharacterized protein n 1 tax gasterosteus aculeatus repid g3nlf0_gasac	1	5438.19
BPA_15590			1	0.201622
BPA_15705	uniref100_i3ju40	uniref100_i3ju40 uncharacterized protein n 1 tax oreochromis niloticus repid i3ju40_oreni	1	96.1893
BPA_15780			1	0.432679
BPA_15905	uniref100_i3j500	uniref100_i3j500 uncharacterized protein n 1 tax oreochromis niloticus repid i3j500_oreni	1	2.05691
BPA_1600	uniref100_g3p623	uniref100_g3p623 uncharacterized protein n 1 tax gasterosteus aculeatus repid g3p623_gasac	1	3.53436
BPA_16052	uniref100_c0hb47	uniref100_c0hb47 ferric-chelate reductase 1 n 1 tax salmo salar repid c0hb47_salsa	1	0.0788149
BPA_16206	uniref100_i3ksr7	uniref100_i3ksr7 uncharacterized protein n 1 tax oreochromis niloticus repid i3ksr7_oreni	1	25.7042
BPA_16251			1	0.280221
BPA_16283	uniref100_i3kbu3	uniref100_i3kbu3 uncharacterized protein (fragment) n 1 tax oreochromis niloticus repid i3kbu3_oreni	1	0.255207
BPA_1635	uniref100_e6zi83	uniref100_e6zi83 copine-3 n 1 tax dicentrarchus labrax repid e6zi83_dicla	1	0.358408
BPA_16367	uniref100_i3jcb6	uniref100_i3jcb6 uncharacterized protein n 1 tax oreochromis niloticus repid i3jcb6_oreni	1	72.1307
BPA_1650	uniref100_i3kts4	uniref100_i3kts4 uncharacterized protein n 1 tax oreochromis niloticus repid i3kts4_oreni	1	0.384661
BPA_16819			1	25.8851
BPA_16932	uniref100_h2mh43	uniref100_h2mh43 uncharacterized protein (fragment) n 2 tax oryzias latipes repid h2mh43_oryla	1	2.07441
BPA_16996	uniref100_g3p8i9	uniref100_g3p8i9 uncharacterized protein (fragment) n 1 tax gasterosteus aculeatus repid g3p8i9_gasac	1	0.0370342
BPA_17036	uniref100_g3pep7	uniref100_g3pep7 uncharacterized protein (fragment) n 1 tax gasterosteus aculeatus repid g3pep7_gasac	1	0.156921
BPA_17093	uniref100_e6zi91	uniref100_e6zi91 aryl hydrocarbon receptor repressor n 1 tax dicentrarchus labrax repid e6zi91_dicla	1	1691.8
BPA_1833	uniref100_upi0002a4949f	uniref100_upi0002a4949f predicted: hyaluronan mediated motility receptor-like n 1 tax oryzias latipes repid upi0002a4949f	1	28.1066
BPA_1936			1	0.177992
BPA_2112	uniref100_i3jr17	uniref100_i3jr17 uncharacterized protein (fragment) n 1 tax oreochromis niloticus repid i3jr17_oreni	1	0.435445
BPA_2194018			1	0.149797
BPA_2200583			1	0.210628
BPA_2650			1	0.00651694
BPA_2907854			1	0.155832
BPA_2920	uniref100_i3jxt6	uniref100_i3jxt6 uncharacterized protein n 1 tax oreochromis niloticus repid i3jxt6_oreni	1	0.158656
BPA_2956	uniref100_i3kx22	uniref100_i3kx22 uncharacterized protein (fragment) n 1 tax oreochromis niloticus repid i3kx22_oreni	1	0.209874
BPA_3191	uniref100_i3jfy0	uniref100_i3jfy0 uncharacterized protein n 1 tax oreochromis niloticus repid i3jfy0_oreni	1	2.42664
BPA_3240			1	0.11815
BPA_3420	uniref100_i3k936	uniref100_i3k936 uncharacterized protein (fragment) n 1 tax oreochromis niloticus repid i3k936_oreni	1	3.32092
BPA_3443			1	0.0718283
BPA_380	uniref100_h2t6r4	uniref100_h2t6r4 uncharacterized protein n 2 tax takifugu rubripes repid h2t6r4_takru	1	2.85102
BPA_3829024	uniref100_g3pma1	uniref100_g3pma1 uncharacterized protein n 1 tax gasterosteus aculeatus repid g3pma1_gasac	1	7.02278
BPA_3879467			1	59.8723
BPA_3889			1	0.249415
BPA_3889183	uniref100_e6zgq8	uniref100_e6zgq8 arylsulfatase g n 1 tax dicentrarchus labrax repid e6zgq8_dicla	1	0.274529
BPA_3897800			1	2.32967
BPA_4006246	uniref100_h2uzb4	uniref100_h2uzb4 uncharacterized protein (fragment) n 1 tax takifugu rubripes repid h2uzb4_takru	1	0.102444
BPA_4091864	uniref100_q4sc03	uniref100_q4sc03 chromosome 14 scaf14660 whole genome shotgun sequence n 1 tax tetraodon nigroviridis repid q4sc03_tetng	1	0.326681
BPA_4129874			1	0.165335
BPA_4283899			1	0.181862
BPA_4304459	uniref100_g3q6g2	uniref100_g3q6g2 uncharacterized protein n 1 tax gasterosteus aculeatus repid g3q6g2_gasac	1	3.05139
BPA_4318046	uniref100_h2mqz2	uniref100_h2mqz2 uncharacterized protein (fragment) n 1 tax oryzias latipes repid h2mqz2_oryla	1	4.03307
BPA_4379	uniref100_upi000298eb21	uniref100_upi000298eb21 upi000298eb21 related cluster n 1 tax unknown repid upi000298eb21	1	10.6821
BPA_4476135			1	0.382814
BPA_4527403			1	0.197284
BPA_4627	uniref100_g3phh4	uniref100_g3phh4 uncharacterized protein n 1 tax gasterosteus aculeatus repid g3phh4_gasac	1	8.18702
BPA_4640559	uniref100_g3nzg9	uniref100_g3nzg9 uncharacterized protein n 1 tax gasterosteus aculeatus repid g3nzg9_gasac	1	73.1529
BPA_4641529	uniref100_i3kep9	uniref100_i3kep9 uncharacterized protein n 1 tax oreochromis niloticus repid i3kep9_oreni	1	79.3423
BPA_4641704	uniref100_i3ktj4	uniref100_i3ktj4 uncharacterized protein n 1 tax oreochromis niloticus repid i3ktj4_oreni	1	5004.54
BPA_4681	uniref100_i3jr77	uniref100_i3jr77 uncharacterized protein n 1 tax oreochromis niloticus repid i3jr77_oreni	1	11.2352
BPA_4846896	uniref100_i3k7k6	uniref100_i3k7k6 uncharacterized protein n 1 tax oreochromis niloticus repid i3k7k6_oreni	1	46.5531
BPA_4865933	uniref100_b6dmg4	uniref100_b6dmg4 alpha-globin 1 n 1 tax hippoglossus hippoglossus repid b6dmg4_hiphi	1	0.0500987
BPA_4888141	uniref100_q9pvm2	uniref100_q9pvm2 hemoglobin subunit beta-a n 1 tax seriola quinqueradiata repid hbba_serqu	1	0.0533178
BPA_5041844	uniref100_q58l97	uniref100_q58l97 hemoglobin alpha chain n 1 tax sciaenops ocellatus repid q58l97_scioc	1	0.0415978
BPA_5055263	uniref100_i3jxe9	uniref100_i3jxe9 uncharacterized protein (fragment) n 2 tax oreochromis repid i3jxe9_oreni	1	0.218419
BPA_5069294			1	5373.44
BPA_5215	uniref100_i3k4x5	uniref100_i3k4x5 guanylate cyclase (fragment) n 1 tax oreochromis niloticus repid i3k4x5_oreni	1	0.40482
BPA_5300718	uniref100_i3j573	uniref100_i3j573 uncharacterized protein n 1 tax oreochromis niloticus repid i3j573_oreni	1	0.338203
BPA_5310876			1	0.363674
BPA_5310933			1	0.159225
BPA_5310993			1	0.271068
BPA_5311045	uniref100_i3kcw5	uniref100_i3kcw5 uncharacterized protein (fragment) n 1 tax oreochromis niloticus repid i3kcw5_oreni	1	0.0682192
BPA_5311553	uniref100_e6zfr0	uniref100_e6zfr0 apoptosis regulator bcl-x n 1 tax dicentrarchus labrax repid e6zfr0_dicla	1	0.0667309
BPA_5312308	uniref100_q4ru86	uniref100_q4ru86 protein fam150-like n 1 tax tetraodon nigroviridis repid fa150_tetng	1	30.933
BPA_5312656	uniref100_i3ity2	uniref100_i3ity2 uncharacterized protein n 1 tax oreochromis niloticus repid i3ity2_oreni	1	28.3847
BPA_5312830	uniref100_i3kep9	uniref100_i3kep9 uncharacterized protein n 1 tax oreochromis niloticus repid i3kep9_oreni	1	84.2973
BPA_5313740			1	0.312693
BPA_5374959			1	0.0630437
BPA_5391763	uniref100_q803t9	uniref100_q803t9 6-phosphogluconate dehydrogenase decarboxylating n 1 tax danio rerio repid q803t9_danre	1	3.79802
BPA_5540			1	0.2759
BPA_5578615	uniref100_i3j7s3	uniref100_i3j7s3 uncharacterized protein n 1 tax oreochromis niloticus repid i3j7s3_oreni	1	0.225778
BPA_5609			1	0.000195056
BPA_5619782			1	0.0719251
BPA_5659099			1	0.145577
BPA_5661146			1	0.235642
BPA_5673	uniref100_i3kiz8	uniref100_i3kiz8 uncharacterized protein n 1 tax oreochromis niloticus repid i3kiz8_oreni	1	0.361428
BPA_5723600			1	0.412217
BPA_5780618	uniref100_h2sal3	uniref100_h2sal3 uncharacterized protein (fragment) n 1 tax takifugu rubripes repid h2sal3_takru	1	0.113098
BPA_5794611	uniref100_h2tnm1	uniref100_h2tnm1 uncharacterized protein n 2 tax takifugu rubripes repid h2tnm1_takru	1	0.0923734
BPA_581006			1	0.183215
BPA_5817336	uniref100_upi000298bac0	uniref100_upi000298bac0 upi000298bac0 related cluster n 1 tax unknown repid upi000298bac0	1	0.294906
BPA_5861	uniref100_g3q2l4	uniref100_g3q2l4 uncharacterized protein n 1 tax gasterosteus aculeatus repid g3q2l4_gasac	1	2.71403
BPA_5933821	uniref100_c6fhm8	uniref100_c6fhm8 peroxisome proliferator-activated receptor gamma n 1 tax paralichthys olivaceus repid c6fhm8_parol	1	3.2514
BPA_5942352	uniref100_q5i122	uniref100_q5i122 hemoglobin beta chain n 1 tax sciaenops ocellatus repid q5i122_scioc	1	0.0446175
BPA_5973860	uniref100_i3iuf9	uniref100_i3iuf9 uncharacterized protein n 1 tax oreochromis niloticus repid i3iuf9_oreni	1	0.0963836
BPA_5993115	uniref100_g3pld2	uniref100_g3pld2 uncharacterized protein (fragment) n 1 tax gasterosteus aculeatus repid g3pld2_gasac	1	0.364508
BPA_5993166			1	0.130032
BPA_5993218	uniref100_g3nl55	uniref100_g3nl55 uncharacterized protein n 1 tax gasterosteus aculeatus repid g3nl55_gasac	1	0.203266
BPA_5993718	uniref100_i3jcf9	uniref100_i3jcf9 uncharacterized protein n 1 tax oreochromis niloticus repid i3jcf9_oreni	1	25.4663
BPA_5993984			1	0.0997129
BPA_5994504	uniref100_i3km57	uniref100_i3km57 uncharacterized protein n 1 tax oreochromis niloticus repid i3km57_oreni	1	0.0738814
BPA_5994581	uniref100_i3j0b8	uniref100_i3j0b8 uncharacterized protein (fragment) n 1 tax oreochromis niloticus repid i3j0b8_oreni	1	0.279987
BPA_5994991			1	0.102947
BPA_5998620	uniref100_q6y232	uniref100_q6y232 putative uncharacterized protein (fragment) n 1 tax pagrus major repid q6y232_pagma	1	0.368361
BPA_6001785			1	0.293447
BPA_6021057	uniref100_i3kz25	uniref100_i3kz25 uncharacterized protein n 1 tax oreochromis niloticus repid i3kz25_oreni	1	0.274184
BPA_6036575			1	0.484657
BPA_6051777			1	0.663834
BPA_6052943			1	0.0786509
BPA_6060100	uniref100_g3n3z0	uniref100_g3n3z0 uncharacterized protein n 1 tax gasterosteus aculeatus repid g3n3z0_gasac	1	0.102961
BPA_6085024	uniref100_i3kek6	uniref100_i3kek6 uncharacterized protein n 1 tax oreochromis niloticus repid i3kek6_oreni	1	0.268374
BPA_6103830	uniref100_i3kt08	uniref100_i3kt08 uncharacterized protein n 1 tax oreochromis niloticus repid i3kt08_oreni	1	0.59981
BPA_6156751			1	0.324644
BPA_6157547	uniref100_h2tmf1	uniref100_h2tmf1 inosine-5'-monophosphate dehydrogenase n 1 tax takifugu rubripes repid h2tmf1_takru	1	12.0695
BPA_6174	uniref100_e6zhj1	uniref100_e6zhj1 dna-damage-inducible transcript 4 protein n 1 tax dicentrarchus labrax repid e6zhj1_dicla	1	9.36046
BPA_6176021			1	0.189405
BPA_6178479			1	0.036471
BPA_6288415			1	0.0180485
BPA_6316535	uniref100_g3pxf5	uniref100_g3pxf5 uncharacterized protein (fragment) n 1 tax gasterosteus aculeatus repid g3pxf5_gasac	1	0.238884
BPA_6343987	uniref100_h3cjf4	uniref100_h3cjf4 uncharacterized protein n 2 tax tetraodon nigroviridis repid h3cjf4_tetng	1	0.216084
BPA_6367144	uniref100_upi0002a4c4c0	uniref100_upi0002a4c4c0 predicted: uncharacterized protein loc101170409 n 1 tax oryzias latipes repid upi0002a4c4c0	1	181.06
BPA_6382702			1	0.0645132
BPA_6433178	uniref100_e6zfv8	uniref100_e6zfv8 'cytochrome b-c1 complex subunit 1 mitochondrial' n 1 tax dicentrarchus labrax repid e6zfv8_dicla	1	1.94054
BPA_6449257	uniref100_i3jv95	uniref100_i3jv95 uncharacterized protein n 1 tax oreochromis niloticus repid i3jv95_oreni	1	0.255567
BPA_6473767	uniref100_a2tf10	uniref100_a2tf10 betaine homocysteine s-methyltansferase n 1 tax paralichthys olivaceus repid a2tf10_parol	1	0.0828615
BPA_6488	uniref100_i3k4w5	uniref100_i3k4w5 uncharacterized protein n 1 tax oreochromis niloticus repid i3k4w5_oreni	1	617.524
BPA_6491030	uniref100_i4y4u6	uniref100_i4y4u6 uncharacterized protein n 1 tax pseudomonas chlororaphis o6 repid i4y4u6_9psed	1	1.9088
BPA_6520893	uniref100_e6zi31	uniref100_e6zi31 tax1-binding protein 1 homolog b n 1 tax dicentrarchus labrax repid e6zi31_dicla	1	0.165623
BPA_6547112			1	0.292482
BPA_6576629			1	0.00629876
BPA_6587358	uniref100_i3k3q8	uniref100_i3k3q8 uncharacterized protein n 1 tax oreochromis niloticus repid i3k3q8_oreni	1	0.187509
BPA_6593368	uniref100_i3kn31	uniref100_i3kn31 uncharacterized protein n 1 tax oreochromis niloticus repid i3kn31_oreni	1	33.5002
BPA_6653292			1	0.221096
BPA_6654774	uniref100_i3ksw4	uniref100_i3ksw4 uncharacterized protein n 1 tax oreochromis niloticus repid i3ksw4_oreni	1	2.63295
BPA_6703652	uniref100_g3ngr1	uniref100_g3ngr1 uncharacterized protein (fragment) n 1 tax gasterosteus aculeatus repid g3ngr1_gasac	1	0.114304
BPA_6716945			1	0.048236
BPA_6717243	uniref100_q6w5p2	uniref100_q6w5p2 heat shock protein hsp 90 alpha (fragment) n 1 tax platichthys flesus repid q6w5p2_plafe	1	0.504222
BPA_6727201			1	0.168618
BPA_6728467	uniref100_g3pdc2	uniref100_g3pdc2 uncharacterized protein n 1 tax gasterosteus aculeatus repid g3pdc2_gasac	1	0.130145
BPA_6748329	uniref100_a8d342	uniref100_a8d342 c1q-like-1 n 1 tax siniperca chuatsi repid a8d342_sinch	1	0.236238
BPA_6753926	uniref100_g3puv7	uniref100_g3puv7 uncharacterized protein (fragment) n 1 tax gasterosteus aculeatus repid g3puv7_gasac	1	0.326334
BPA_6758943			1	0.515201
BPA_6780353	uniref100_g3p6k5	uniref100_g3p6k5 uncharacterized protein n 1 tax gasterosteus aculeatus repid g3p6k5_gasac	1	0.356302
BPA_6784393			1	0.274259
BPA_6804870			1	0.305912
BPA_6830062			1	0.150035
BPA_6857313	uniref100_i3kk82	uniref100_i3kk82 uncharacterized protein (fragment) n 1 tax oreochromis niloticus repid i3kk82_oreni	1	0.174916
BPA_6867650	uniref100_q4su99	uniref100_q4su99 chromosome 3 scaf13974 whole genome shotgun sequence. (fragment) n 1 tax tetraodon nigroviridis repid q4su99_tetng	1	0.530735
BPA_6885937	uniref100_q5igr2	uniref100_q5igr2 cytochrome p4501c1 (fragment) n 1 tax epinephelus coioides repid q5igr2_epico	1	85.731
BPA_6898285	uniref100_h2le31	uniref100_h2le31 uncharacterized protein n 2 tax oryzias repid h2le31_oryla	1	0.31525
BPA_6898309			1	35.4333
BPA_6898678	uniref100_h3dak6	uniref100_h3dak6 uncharacterized protein n 1 tax tetraodon nigroviridis repid h3dak6_tetng	1	0.274811
BPA_6899408			1	0.176274
BPA_6899584			1	0.12262
BPA_6900028			1	0.522687
BPA_6900035			1	0.0291184
BPA_6900045	uniref100_upi0002a488c9	uniref100_upi0002a488c9 predicted: tumor protein d53-like n 1 tax oryzias latipes repid upi0002a488c9	1	2.41791
BPA_6900229			1	0.315008
BPA_6900372	uniref100_h0zz03	uniref100_h0zz03 uncharacterized protein (fragment) n 1 tax taeniopygia guttata repid h0zz03_taegu	1	0.511423
BPA_6900514	uniref100_upi0002990aeb	uniref100_upi0002990aeb upi0002990aeb related cluster n 1 tax unknown repid upi0002990aeb	1	0.148631
BPA_6900518	uniref100_g3nva0	uniref100_g3nva0 importin subunit alpha (fragment) n 1 tax gasterosteus aculeatus repid g3nva0_gasac	1	91.3879
BPA_6900634			1	0.223884
BPA_6900650	uniref100_g3q2y6	uniref100_g3q2y6 uncharacterized protein n 1 tax gasterosteus aculeatus repid g3q2y6_gasac	1	0.173398
BPA_6900653	uniref100_i3kqw4	uniref100_i3kqw4 uncharacterized protein (fragment) n 1 tax oreochromis niloticus repid i3kqw4_oreni	1	0.437609
BPA_6900659	uniref100_i3jzf6	uniref100_i3jzf6 uncharacterized protein n 1 tax oreochromis niloticus repid i3jzf6_oreni	1	98.5454
BPA_6900697			1	103.393
BPA_6900770	uniref100_e6zh95	uniref100_e6zh95 transmembrane protein 20 n 1 tax dicentrarchus labrax repid e6zh95_dicla	1	6.20513
BPA_6900810	uniref100_i3j7v3	uniref100_i3j7v3 uncharacterized protein n 1 tax oreochromis niloticus repid i3j7v3_oreni	1	17.3093
BPA_6900830	uniref100_g3p340	uniref100_g3p340 uncharacterized protein n 1 tax gasterosteus aculeatus repid g3p340_gasac	1	1.63899
BPA_6900836	uniref100_c6zdb3	uniref100_c6zdb3 hormone sensitive lipase (fragment) n 1 tax sparus aurata repid c6zdb3_spaau	1	2.07732
BPA_6900851	uniref100_e6zf71	uniref100_e6zf71 serine/threonine-protein kinase 6 n 1 tax dicentrarchus labrax repid e6zf71_dicla	1	321.172
BPA_6900857	uniref100_g3q604	uniref100_g3q604 uncharacterized protein (fragment) n 1 tax gasterosteus aculeatus repid g3q604_gasac	1	0.0465721
BPA_6900903			1	0.228709
BPA_6900963	uniref100_e6zew8	uniref100_e6zew8 uncharacterized protein n 1 tax dicentrarchus labrax repid e6zew8_dicla	1	0.581266
BPA_6901027	uniref100_i3kv67	uniref100_i3kv67 uncharacterized protein n 1 tax oreochromis niloticus repid i3kv67_oreni	1	0.324375
BPA_6901072	uniref100_i3kpx6	uniref100_i3kpx6 uncharacterized protein (fragment) n 1 tax oreochromis niloticus repid i3kpx6_oreni	1	81.9497
BPA_6901098	uniref100_i3kq15	uniref100_i3kq15 uncharacterized protein n 1 tax oreochromis niloticus repid i3kq15_oreni	1	1.75994
BPA_6901100	uniref100_i3kv21	uniref100_i3kv21 uncharacterized protein n 1 tax oreochromis niloticus repid i3kv21_oreni	1	4752.99
BPA_6901129	uniref100_g3p3k5	uniref100_g3p3k5 uncharacterized protein n 1 tax gasterosteus aculeatus repid g3p3k5_gasac	1	0.0157639
BPA_6901223	uniref100_i3j0z5	uniref100_i3j0z5 uncharacterized protein n 1 tax oreochromis niloticus repid i3j0z5_oreni	1	0.570011
BPA_6901230	uniref100_g3q9h3	uniref100_g3q9h3 uncharacterized protein (fragment) n 1 tax gasterosteus aculeatus repid g3q9h3_gasac	1	0.123301
BPA_6901276	uniref100_i3ivc1	uniref100_i3ivc1 uncharacterized protein n 1 tax oreochromis niloticus repid i3ivc1_oreni	1	0.136538
BPA_6901282	uniref100_e6zh94	uniref100_e6zh94 '1-phosphatidylinositol-4 5-bisphosphate phosphodiesterase epsilon-1' n 1 tax dicentrarchus labrax repid e6zh94_dicla	1	0.488695
BPA_6901471	uniref100_g3q493	uniref100_g3q493 uncharacterized protein n 1 tax gasterosteus aculeatus repid g3q493_gasac	1	0.396442
BPA_6901745	uniref100_g3q605	uniref100_g3q605 uncharacterized protein n 1 tax gasterosteus aculeatus repid g3q605_gasac	1	0.0620989
BPA_6901824			1	0.0922028
BPA_6901891	uniref100_h2ls08	uniref100_h2ls08 uncharacterized protein (fragment) n 2 tax oryzias latipes repid h2ls08_oryla	1	0.336071
BPA_6902065			1	2.79659
BPA_6902073	uniref100_i3kxv8	uniref100_i3kxv8 uncharacterized protein (fragment) n 1 tax oreochromis niloticus repid i3kxv8_oreni	1	0.378547
BPA_6902149	uniref100_upi000298bf82	uniref100_upi000298bf82 upi000298bf82 related cluster n 1 tax unknown repid upi000298bf82	1	0.197348
BPA_6902172	uniref100_upi0002a49d4e	uniref100_upi0002a49d4e predicted: protein-l-isoaspartate o-methyltransferase domain-containing protein 2-like n 1 tax oryzias latipes repid upi0002a49d4e	1	0.478781
BPA_6902225	uniref100_b2zaa6	uniref100_b2zaa6 cxc chemokine n 2 tax scophthalmus maximus repid b2zaa6_psemx	1	0.14267
BPA_6902347	uniref100_g3phe4	uniref100_g3phe4 uncharacterized protein (fragment) n 1 tax gasterosteus aculeatus repid g3phe4_gasac	1	4.53828
BPA_6902458	uniref100_i3j1i1	uniref100_i3j1i1 uncharacterized protein (fragment) n 1 tax oreochromis niloticus repid i3j1i1_oreni	1	0.0583905
BPA_6902459	uniref100_g3pqd6	uniref100_g3pqd6 uncharacterized protein n 1 tax gasterosteus aculeatus repid g3pqd6_gasac	1	0.08018
BPA_6902473	uniref100_g3p042	uniref100_g3p042 uncharacterized protein n 1 tax gasterosteus aculeatus repid g3p042_gasac	1	5.22271
BPA_6902487	uniref100_i3knf4	uniref100_i3knf4 uncharacterized protein n 1 tax oreochromis niloticus repid i3knf4_oreni	1	11.3844
BPA_6902510			1	0.377071
BPA_6902621	uniref100_h3akp7	uniref100_h3akp7 uncharacterized protein n 1 tax latimeria chalumnae repid h3akp7_latch	1	0.0827297
BPA_6902647	uniref100_g3q4x6	uniref100_g3q4x6 uncharacterized protein (fragment) n 1 tax gasterosteus aculeatus repid g3q4x6_gasac	1	0.502113
BPA_6902810			1	0.420611
BPA_6902823	uniref100_i3jti9	uniref100_i3jti9 uncharacterized protein n 1 tax oreochromis niloticus repid i3jti9_oreni	1	2.98372
BPA_6902988	uniref100_i3kuh0	uniref100_i3kuh0 uncharacterized protein (fragment) n 1 tax oreochromis niloticus repid i3kuh0_oreni	1	3.0612
BPA_6903095			1	0.453013
BPA_6903154			1	0.471241
BPA_6903155	uniref100_f1c719	uniref100_f1c719 cytochrome p450 (fragment) n 1 tax perca flavescens repid f1c719_perfv	1	4.53962
BPA_6903171	uniref100_i3j3v4	uniref100_i3j3v4 uncharacterized protein n 1 tax oreochromis niloticus repid i3j3v4_oreni	1	0.182813
BPA_6903386			1	0.198243
BPA_6903401	uniref100_i3k740	uniref100_i3k740 uncharacterized protein n 1 tax oreochromis niloticus repid i3k740_oreni	1	0.0599474
BPA_6903495	uniref100_i3jey4	uniref100_i3jey4 uncharacterized protein (fragment) n 1 tax oreochromis niloticus repid i3jey4_oreni	1	4.25484
BPA_6903582	uniref100_g3nh15	uniref100_g3nh15 uncharacterized protein n 1 tax gasterosteus aculeatus repid g3nh15_gasac	1	0.000252602
BPA_6903671	uniref100_i3kxw3	uniref100_i3kxw3 uncharacterized protein n 1 tax oreochromis niloticus repid i3kxw3_oreni	1	0.535915
BPA_6903932	uniref100_g3nqn8	uniref100_g3nqn8 uncharacterized protein n 1 tax gasterosteus aculeatus repid g3nqn8_gasac	1	0.197811
BPA_6903933			1	0.193619
BPA_6903976			1	4544.44
BPA_6904042	uniref100_c3khw6	uniref100_c3khw6 hemoglobin subunit alpha-2 n 1 tax anoplopoma fimbria repid c3khw6_anofi	1	0.0693472
BPA_6904073			1	0.221696
BPA_6904285	uniref100_g3p0b6	uniref100_g3p0b6 uncharacterized protein n 1 tax gasterosteus aculeatus repid g3p0b6_gasac	1	25.4075
BPA_6904386	uniref100_i3j1h9	uniref100_i3j1h9 uncharacterized protein n 1 tax oreochromis niloticus repid i3j1h9_oreni	1	0.092542
BPA_6904463	uniref100_h3c205	uniref100_h3c205 uncharacterized protein n 1 tax tetraodon nigroviridis repid h3c205_tetng	1	0.591365
BPA_6904684	uniref100_i3kiz3	uniref100_i3kiz3 uncharacterized protein n 1 tax oreochromis niloticus repid i3kiz3_oreni	1	0.639431
BPA_6904778	uniref100_upi00029909e8	uniref100_upi00029909e8 upi00029909e8 related cluster n 1 tax unknown repid upi00029909e8	1	0.25024
BPA_6904997	uniref100_d1m702	uniref100_d1m702 macrophage stimulating-1 protein n 1 tax paralichthys olivaceus repid d1m702_parol	1	0.455242
BPA_6905001	uniref100_q4tcl2	uniref100_q4tcl2 chromosome undetermined scaf6839 whole genome shotgun sequence. (fragment) n 1 tax tetraodon nigroviridis repid q4tcl2_tetng	1	0.405746
BPA_6905031	uniref100_upi0002a4a86b	uniref100_upi0002a4a86b predicted: solute carrier organic anion transporter family member 5a1-like n 1 tax oryzias latipes repid upi0002a4a86b	1	0.267683
BPA_6905083	uniref100_q4s537	uniref100_q4s537 chromosome 6 scaf14737 whole genome shotgun sequence. (fragment) n 1 tax tetraodon nigroviridis repid q4s537_tetng	1	0.18564
BPA_6905149			1	0.116328
BPA_6905244	uniref100_f8u093	uniref100_f8u093 uricase (fragment) n 1 tax epinephelus bruneus repid f8u093_9pero	1	0.22621
BPA_6905299			1	0.509239
BPA_6905391	uniref100_q4ler3	uniref100_q4ler3 aryl hydrocarbon receptor 1 n 1 tax pagrus major repid q4ler3_pagma	1	0.231169
BPA_6905449	uniref100_i3jpi0	uniref100_i3jpi0 uncharacterized protein n 1 tax oreochromis niloticus repid i3jpi0_oreni	1	0.278724
BPA_6905493	uniref100_i3k625	uniref100_i3k625 uncharacterized protein n 1 tax oreochromis niloticus repid i3k625_oreni	1	0.0903985
BPA_6905552	uniref100_i3kh49	uniref100_i3kh49 uncharacterized protein n 1 tax oreochromis niloticus repid i3kh49_oreni	1	3.89108
BPA_6905564	uniref100_g3q7g0	uniref100_g3q7g0 uncharacterized protein n 1 tax gasterosteus aculeatus repid g3q7g0_gasac	1	0.050997
BPA_6905588	uniref100_i3j0f7	uniref100_i3j0f7 uncharacterized protein n 1 tax oreochromis niloticus repid i3j0f7_oreni	1	1.93738
BPA_6905739	uniref100_i3k6a5	uniref100_i3k6a5 uncharacterized protein n 1 tax oreochromis niloticus repid i3k6a5_oreni	1	0.38179
BPA_6905989	uniref100_h2lal9	uniref100_h2lal9 uncharacterized protein n 1 tax oryzias latipes repid h2lal9_oryla	1	0.432878
BPA_6905996	uniref100_e6zf69	uniref100_e6zf69 tubulin beta-6 chain n 1 tax dicentrarchus labrax repid e6zf69_dicla	1	0.107831
BPA_6905999	uniref100_g3pl07	uniref100_g3pl07 uncharacterized protein n 1 tax gasterosteus aculeatus repid g3pl07_gasac	1	0.124354
BPA_6906074	uniref100_h2m5t0	uniref100_h2m5t0 uncharacterized protein n 2 tax oryzias latipes repid h2m5t0_oryla	1	0.243409
BPA_6906108			1	4.90503
BPA_6906394	uniref100_f4zl29	uniref100_f4zl29 heat shock protein n 1 tax epinephelus akaara repid f4zl29_epiak	1	3.83077
BPA_6906430	uniref100_q4tbr2	uniref100_q4tbr2 chromosome undetermined scaf7099 whole genome shotgun sequence n 1 tax tetraodon nigroviridis repid q4tbr2_tetng	1	0.230921
BPA_6906472	uniref100_h2tmf1	uniref100_h2tmf1 inosine-5'-monophosphate dehydrogenase n 1 tax takifugu rubripes repid h2tmf1_takru	1	10.2817
BPA_6906590	uniref100_h2lnz0	uniref100_h2lnz0 uncharacterized protein n 1 tax oryzias latipes repid h2lnz0_oryla	1	25.7716
BPA_6906759	uniref100_g3q1r2	uniref100_g3q1r2 uncharacterized protein n 1 tax gasterosteus aculeatus repid g3q1r2_gasac	1	0.230574
BPA_6906808	uniref100_g3nga7	uniref100_g3nga7 uncharacterized protein n 1 tax gasterosteus aculeatus repid g3nga7_gasac	1	0.423658
BPA_6906813	uniref100_i3kjr1	uniref100_i3kjr1 uncharacterized protein n 1 tax oreochromis niloticus repid i3kjr1_oreni	1	17.2542
BPA_6906919	uniref100_h2llv5	uniref100_h2llv5 uncharacterized protein (fragment) n 1 tax oryzias latipes repid h2llv5_oryla	1	0.114853
BPA_6906950	uniref100_h2m5k9	uniref100_h2m5k9 uncharacterized protein n 1 tax oryzias latipes repid h2m5k9_oryla	1	0.215757
BPA_6907139	uniref100_c7sfr6	uniref100_c7sfr6 cathepsin d n 1 tax paralichthys olivaceus repid c7sfr6_parol	1	2.16159
BPA_6907155			1	0.149596
BPA_6907167	uniref100_g3p7r9	uniref100_g3p7r9 serine/threonine-protein phosphatase n 3 tax percomorpha repid g3p7r9_gasac	1	0.418422
BPA_6907171	uniref100_i3kt08	uniref100_i3kt08 uncharacterized protein n 1 tax oreochromis niloticus repid i3kt08_oreni	1	0.590857
BPA_6907192	uniref100_h2mvz8	uniref100_h2mvz8 uncharacterized protein (fragment) n 1 tax oryzias latipes repid h2mvz8_oryla	1	1.5417
BPA_6907418	uniref100_g3qby0	uniref100_g3qby0 uncharacterized protein (fragment) n 1 tax gasterosteus aculeatus repid g3qby0_gasac	1	0.080221
BPA_6907506	uniref100_i3kqc0	uniref100_i3kqc0 uncharacterized protein n 1 tax oreochromis niloticus repid i3kqc0_oreni	1	2.39859
BPA_6907531	uniref100_g3nru1	uniref100_g3nru1 uncharacterized protein n 2 tax smegmamorpha repid g3nru1_gasac	1	0.118349
BPA_6907643	uniref100_g3pgc4	uniref100_g3pgc4 uncharacterized protein (fragment) n 1 tax gasterosteus aculeatus repid g3pgc4_gasac	1	0.268762
BPA_6907668	uniref100_g3pne7	uniref100_g3pne7 uncharacterized protein (fragment) n 1 tax gasterosteus aculeatus repid g3pne7_gasac	1	0.380068
BPA_6907681	uniref100_i3jyj0	uniref100_i3jyj0 uncharacterized protein n 1 tax oreochromis niloticus repid i3jyj0_oreni	1	0.271224
BPA_6907722	uniref100_g3pdj1	uniref100_g3pdj1 uncharacterized protein (fragment) n 1 tax gasterosteus aculeatus repid g3pdj1_gasac	1	0.131262
BPA_6907743	uniref100_i3kcz8	uniref100_i3kcz8 uncharacterized protein n 1 tax oreochromis niloticus repid i3kcz8_oreni	1	0.113098
BPA_6907977			1	0.0224751
BPA_6908093	uniref100_q8ayq9	uniref100_q8ayq9 beta-type globin n 1 tax oryzias latipes repid q8ayq9_oryla	1	0.0364582
BPA_6908111			1	0.423344
BPA_6908120	uniref100_i3jrm7	uniref100_i3jrm7 uncharacterized protein n 1 tax oreochromis niloticus repid i3jrm7_oreni	1	88.2465
BPA_6908127			1	0.388275
BPA_6908199	uniref100_e6zif1	uniref100_e6zif1 interleukin-7 (fragment) n 1 tax dicentrarchus labrax repid e6zif1_dicla	1	0.341533
BPA_6908215	uniref100_i3kgx1	uniref100_i3kgx1 uncharacterized protein n 1 tax oreochromis niloticus repid i3kgx1_oreni	1	0.373059
BPA_6908278	uniref100_i3iv35	uniref100_i3iv35 uncharacterized protein (fragment) n 1 tax oreochromis niloticus repid i3iv35_oreni	1	0.3691
BPA_6908359	uniref100_i3js45	uniref100_i3js45 uncharacterized protein (fragment) n 1 tax oreochromis niloticus repid i3js45_oreni	1	0.231502
BPA_6908432	uniref100_h2lph7	uniref100_h2lph7 uncharacterized protein n 1 tax oryzias latipes repid h2lph7_oryla	1	81.3702
BPA_6908524	uniref100_i3kl64	uniref100_i3kl64 uncharacterized protein n 1 tax oreochromis niloticus repid i3kl64_oreni	1	0.287784
BPA_6908605	uniref100_q60fy1	uniref100_q60fy1 cyclin b3 n 1 tax oreochromis niloticus repid q60fy1_oreni	1	56.7356
BPA_6908684			1	0.247929
BPA_6908835	uniref100_g3q666	uniref100_g3q666 uncharacterized protein (fragment) n 1 tax gasterosteus aculeatus repid g3q666_gasac	1	2.68205
BPA_6908886	uniref100_g3p1u5	uniref100_g3p1u5 uncharacterized protein (fragment) n 1 tax gasterosteus aculeatus repid g3p1u5_gasac	1	0.575758
BPA_6908916			1	0.261534
BPA_6909013	uniref100_k7p680	uniref100_k7p680 carbonyl reductase-like 20beta-hydroxysteroid dehydrogenase n 1 tax sparus aurata repid k7p680_spaau	1	3.35989
BPA_6909047	uniref100_i3k0n6	uniref100_i3k0n6 uncharacterized protein n 1 tax oreochromis niloticus repid i3k0n6_oreni	1	1.64337
BPA_6909052	uniref100_i3kyl2	uniref100_i3kyl2 uncharacterized protein n 1 tax oreochromis niloticus repid i3kyl2_oreni	1	0.259527
BPA_6909158	uniref100_i3kqh1	uniref100_i3kqh1 uncharacterized protein n 1 tax oreochromis niloticus repid i3kqh1_oreni	1	2.11165
BPA_6909250	uniref100_h2m656	uniref100_h2m656 uncharacterized protein (fragment) n 1 tax oryzias latipes repid h2m656_oryla	1	139.035
BPA_6909265	uniref100_i3ke70	uniref100_i3ke70 uncharacterized protein n 1 tax oreochromis niloticus repid i3ke70_oreni	1	0.236512
BPA_6909474	uniref100_upi0002a48ae4	uniref100_upi0002a48ae4 predicted: ubiquitin carboxyl-terminal hydrolase 5-like isoform 2 n 1 tax oryzias latipes repid upi0002a48ae4	1	2.83671
BPA_6909488	uniref100_q4srr8	uniref100_q4srr8 chromosome undetermined scaf14498 whole genome shotgun sequence. (fragment) n 2 tax tetraodon nigroviridis repid q4srr8_tetng	1	8.42171
BPA_6909489	uniref100_f4zl29	uniref100_f4zl29 heat shock protein n 1 tax epinephelus akaara repid f4zl29_epiak	1	4.20026
BPA_6909513	uniref100_q9pvw6	uniref100_q9pvw6 complement component c9 n 1 tax paralichthys olivaceus repid q9pvw6_parol	1	0.472132
BPA_6909633	uniref100_i3kqn7	uniref100_i3kqn7 uncharacterized protein n 2 tax oreochromis niloticus repid i3kqn7_oreni	1	3.20337
BPA_6909681			1	0.251357
BPA_6909760	uniref100_g3pb11	uniref100_g3pb11 uncharacterized protein n 1 tax gasterosteus aculeatus repid g3pb11_gasac	1	39.8246
BPA_6909783	uniref100_i3ix16	uniref100_i3ix16 uncharacterized protein (fragment) n 1 tax oreochromis niloticus repid i3ix16_oreni	1	0.123141
BPA_6909875			1	0.21259
BPA_6909887	uniref100_h3d221	uniref100_h3d221 uncharacterized protein n 1 tax tetraodon nigroviridis repid h3d221_tetng	1	2.41487
BPA_6909924	uniref100_g3pw64	uniref100_g3pw64 uncharacterized protein n 1 tax gasterosteus aculeatus repid g3pw64_gasac	1	0.329719
BPA_6909967	uniref100_i3kj69	uniref100_i3kj69 uncharacterized protein n 1 tax oreochromis niloticus repid i3kj69_oreni	1	0.309729
BPA_6909973	uniref100_g3nxc3	uniref100_g3nxc3 uncharacterized protein n 1 tax gasterosteus aculeatus repid g3nxc3_gasac	1	6.27239
BPA_6909991	uniref100_g3pdb4	uniref100_g3pdb4 uncharacterized protein n 1 tax gasterosteus aculeatus repid g3pdb4_gasac	1	0.175986
BPA_6910093	uniref100_q1kmd2	uniref100_q1kmd2 betaine homocysteine methyltransferase n 1 tax sparus aurata repid q1kmd2_spaau	1	0.051081
BPA_6910114	uniref100_g3prj9	uniref100_g3prj9 uncharacterized protein n 1 tax gasterosteus aculeatus repid g3prj9_gasac	1	0.237128
BPA_6910120	uniref100_e6zhm4	uniref100_e6zhm4 ubiquitin thioesterase zranb1 n 1 tax dicentrarchus labrax repid e6zhm4_dicla	1	0.252355
BPA_6910128			1	0.0133271
BPA_6910133	uniref100_i3kkx0	uniref100_i3kkx0 uncharacterized protein (fragment) n 1 tax oreochromis niloticus repid i3kkx0_oreni	1	0.185466
BPA_6910151	uniref100_q8jim5	uniref100_q8jim5 mip1alpha n 1 tax paralichthys olivaceus repid q8jim5_parol	1	0.107146
BPA_6910226			1	0.135973
BPA_6910276	uniref100_i3juf1	uniref100_i3juf1 uncharacterized protein n 1 tax oreochromis niloticus repid i3juf1_oreni	1	40.4368
BPA_6910315	uniref100_i3kes2	uniref100_i3kes2 uncharacterized protein n 1 tax oreochromis niloticus repid i3kes2_oreni	1	1.84795
BPA_6910397	uniref100_g9k3t5	uniref100_g9k3t5 histidine ammonia-lyase (fragment) n 1 tax mustela putorius furo repid g9k3t5_muspf	1	0.583901
BPA_6910432	uniref100_g3q5p4	uniref100_g3q5p4 uncharacterized protein n 1 tax gasterosteus aculeatus repid g3q5p4_gasac	1	0.143283
BPA_6910479			1	0.176685
BPA_6910491	uniref100_q3zlf9	uniref100_q3zlf9 proteasome subunit alpha type (fragment) n 1 tax oreochromis mossambicus repid q3zlf9_oremo	1	2.22069
BPA_6910659	uniref100_upi0002a47a0a	uniref100_upi0002a47a0a predicted: cysteine string protein-like n 1 tax oryzias latipes repid upi0002a47a0a	1	1.97139
BPA_6910681	uniref100_i3j718	uniref100_i3j718 uncharacterized protein n 1 tax oreochromis niloticus repid i3j718_oreni	1	0.310516
BPA_6910722	uniref100_h3b2u4	uniref100_h3b2u4 uncharacterized protein (fragment) n 1 tax latimeria chalumnae repid h3b2u4_latch	1	12.1486
BPA_6910902	uniref100_q5rzv7	uniref100_q5rzv7 thyroid hormone receptor beta n 1 tax pseudopleuronectes americanus repid q5rzv7_pseam	1	0.329233
BPA_6910908	uniref100_upi000298bd2f	uniref100_upi000298bd2f upi000298bd2f related cluster n 1 tax unknown repid upi000298bd2f	1	0.1224
BPA_6910990	uniref100_i3klv0	uniref100_i3klv0 uncharacterized protein (fragment) n 1 tax oreochromis niloticus repid i3klv0_oreni	1	1.93143
BPA_6911058	uniref100_i3j7z7	uniref100_i3j7z7 tyrosine-protein kinase n 1 tax oreochromis niloticus repid i3j7z7_oreni	1	0.285019
BPA_6911270	uniref100_i3knu1	uniref100_i3knu1 uncharacterized protein n 1 tax oreochromis niloticus repid i3knu1_oreni	1	0.216525
BPA_6911524	uniref100_c0lmq3	uniref100_c0lmq3 type i keratin-like protein (fragment) n 1 tax sparus aurata repid c0lmq3_spaau	1	0.213025
BPA_6911624	uniref100_upi000298a8e9	uniref100_upi000298a8e9 upi000298a8e9 related cluster n 1 tax unknown repid upi000298a8e9	1	2.32424
BPA_6911755	uniref100_h3cvq5	uniref100_h3cvq5 uncharacterized protein n 1 tax tetraodon nigroviridis repid h3cvq5_tetng	1	3.05459
BPA_6911800			1	0.0909957
BPA_6911802	uniref100_h2uuz9	uniref100_h2uuz9 uncharacterized protein n 1 tax takifugu rubripes repid h2uuz9_takru	1	0.592307
BPA_6911824	uniref100_c6fhm8	uniref100_c6fhm8 peroxisome proliferator-activated receptor gamma n 1 tax paralichthys olivaceus repid c6fhm8_parol	1	2.33831
BPA_6911831	uniref100_upi000298c37f	uniref100_upi000298c37f upi000298c37f related cluster n 1 tax unknown repid upi000298c37f	1	54.4316
BPA_6912390	uniref100_q8qgr5	uniref100_q8qgr5 cytochrome p450 1c1 n 1 tax stenotomus chrysops repid q8qgr5_stech	1	62.0356
BPA_6912595	uniref100_upi000298b9ae	uniref100_upi000298b9ae upi000298b9ae related cluster n 1 tax unknown repid upi000298b9ae	1	0.263999
BPA_6912772	uniref100_q4zh88	uniref100_q4zh88 natural killer enhancing factor n 1 tax paralichthys olivaceus repid q4zh88_parol	1	9.53354
BPA_6913545	uniref100_g3nkq6	uniref100_g3nkq6 uncharacterized protein n 1 tax gasterosteus aculeatus repid g3nkq6_gasac	1	0.234023
BPA_6913609	uniref100_g3pzf4	uniref100_g3pzf4 uncharacterized protein n 1 tax gasterosteus aculeatus repid g3pzf4_gasac	1	0.306687
BPA_6913672	uniref100_i3k3r4	uniref100_i3k3r4 uncharacterized protein (fragment) n 1 tax oreochromis niloticus repid i3k3r4_oreni	1	0.251077
BPA_6913682	uniref100_upi000298c9e3	uniref100_upi000298c9e3 upi000298c9e3 related cluster n 1 tax unknown repid upi000298c9e3	1	0.0130731
BPA_6913715			1	0.207864
BPA_6913725	uniref100_q800k8	uniref100_q800k8 tumor necrosis factor receptor-1 n 1 tax paralichthys olivaceus repid q800k8_parol	1	0.135177
BPA_6913943			1	0.290269
BPA_6913966	uniref100_upi000298966f	uniref100_upi000298966f upi000298966f related cluster n 1 tax unknown repid upi000298966f	1	0.227224
BPA_6914061	uniref100_i3jds3	uniref100_i3jds3 uncharacterized protein (fragment) n 1 tax oreochromis niloticus repid i3jds3_oreni	1	3.46022
BPA_6914169	uniref100_i3jn83	uniref100_i3jn83 uncharacterized protein n 1 tax oreochromis niloticus repid i3jn83_oreni	1	0.163939
BPA_6914407	uniref100_h2ubh0	uniref100_h2ubh0 uncharacterized protein n 1 tax takifugu rubripes repid h2ubh0_takru	1	0.407939
BPA_6914509	uniref100_upi000298d6ea	uniref100_upi000298d6ea upi000298d6ea related cluster n 1 tax unknown repid upi000298d6ea	1	0.491245
BPA_6914535	uniref100_g3nz21	uniref100_g3nz21 uncharacterized protein n 1 tax gasterosteus aculeatus repid g3nz21_gasac	1	0.161784
BPA_6914764	uniref100_i3kz41	uniref100_i3kz41 uncharacterized protein (fragment) n 1 tax oreochromis niloticus repid i3kz41_oreni	1	0.208064
BPA_6914783	uniref100_h2ui07	uniref100_h2ui07 uncharacterized protein (fragment) n 2 tax takifugu rubripes repid h2ui07_takru	1	0.162534
BPA_6915022	uniref100_i3km85	uniref100_i3km85 uncharacterized protein n 1 tax oreochromis niloticus repid i3km85_oreni	1	0.250052
BPA_6915656	uniref100_f8u095	uniref100_f8u095 putative uncharacterized protein (fragment) n 1 tax epinephelus bruneus repid f8u095_9pero	1	0.327698
BPA_6915894			1	0.330593
BPA_6916547			1	0.575196
BPA_6916565	uniref100_i3iyu2	uniref100_i3iyu2 uncharacterized protein n 1 tax oreochromis niloticus repid i3iyu2_oreni	1	0.429441
BPA_6918325			1	0.114605
BPA_6918573	uniref100_g3pjx3	uniref100_g3pjx3 uncharacterized protein (fragment) n 1 tax gasterosteus aculeatus repid g3pjx3_gasac	1	0.114251
BPA_6918839	uniref100_h2u0l3	uniref100_h2u0l3 uncharacterized protein n 1 tax takifugu rubripes repid h2u0l3_takru	1	0.349679
BPA_6919755	uniref100_g3nyk7	uniref100_g3nyk7 uncharacterized protein n 1 tax gasterosteus aculeatus repid g3nyk7_gasac	1	29.1901
BPA_6920010	uniref100_i3kxx8	uniref100_i3kxx8 gap junction protein n 1 tax oreochromis niloticus repid i3kxx8_oreni	1	0.167924
BPA_6920086	uniref100_upi0002a4c9f4	uniref100_upi0002a4c9f4 predicted: abnormal spindle-like microcephaly-associated protein homolog n 1 tax oryzias latipes repid upi0002a4c9f4	1	8.07791
BPA_6920315			1	0.313273
BPA_6920373			1	2.42116
BPA_6920394	uniref100_h2tj45	uniref100_h2tj45 uncharacterized protein n 1 tax takifugu rubripes repid h2tj45_takru	1	5.42865
BPA_6920623	uniref100_b9x0w2	uniref100_b9x0w2 growth differentiation factor 15 n 1 tax paralichthys olivaceus repid b9x0w2_parol	1	9455.43
BPA_6920933	uniref100_i3km12	uniref100_i3km12 uncharacterized protein n 1 tax oreochromis niloticus repid i3km12_oreni	1	0.505356
BPA_6921153	uniref100_i3k5f3	uniref100_i3k5f3 uncharacterized protein n 1 tax oreochromis niloticus repid i3k5f3_oreni	1	99.2685
BPA_6921279	uniref100_e6zhd9	uniref100_e6zhd9 ras-related protein rab-5c n 1 tax dicentrarchus labrax repid e6zhd9_dicla	1	0.45987
BPA_6921398			1	0.262577
BPA_6921609	uniref100_h2rvg2	uniref100_h2rvg2 uncharacterized protein n 1 tax takifugu rubripes repid h2rvg2_takru	1	2.85293
BPA_6921804	uniref100_i3jm59	uniref100_i3jm59 uncharacterized protein n 1 tax oreochromis niloticus repid i3jm59_oreni	1	23.0914
BPA_6922002	uniref100_upi000298db76	uniref100_upi000298db76 upi000298db76 related cluster n 1 tax unknown repid upi000298db76	1	29.9825
BPA_6922004	uniref100_i3kz25	uniref100_i3kz25 uncharacterized protein n 1 tax oreochromis niloticus repid i3kz25_oreni	1	0.249005
BPA_6922006	uniref100_h2v876	uniref100_h2v876 uncharacterized protein (fragment) n 1 tax takifugu rubripes repid h2v876_takru	1	0.330994
BPA_6922062			1	0.51738
BPA_6922207	uniref100_i3knq4	uniref100_i3knq4 uncharacterized protein n 1 tax oreochromis niloticus repid i3knq4_oreni	1	2.6608
BPA_6922249	uniref100_g3puv7	uniref100_g3puv7 uncharacterized protein (fragment) n 1 tax gasterosteus aculeatus repid g3puv7_gasac	1	0.3858
BPA_6922876	uniref100_i3iyh6	uniref100_i3iyh6 ubiquitin carboxyl-terminal hydrolase n 1 tax oreochromis niloticus repid i3iyh6_oreni	1	1.78699
BPA_6923088	uniref100_g3pym0	uniref100_g3pym0 uncharacterized protein (fragment) n 1 tax gasterosteus aculeatus repid g3pym0_gasac	1	0.227499
BPA_6923443			1	0.281657
BPA_6923833	uniref100_i3je88	uniref100_i3je88 uncharacterized protein n 1 tax oreochromis niloticus repid i3je88_oreni	1	0.257688
BPA_6923856	uniref100_q7t077	uniref100_q7t077 putative beta-2 adrenergic receptor n 2 tax takifugu rubripes repid q7t077_takru	1	0.108924
BPA_6924245	uniref100_q4spe4	uniref100_q4spe4 chromosome 16 scaf14537 whole genome shotgun sequence n 1 tax tetraodon nigroviridis repid q4spe4_tetng	1	0.279209
BPA_6924355	uniref100_q56v59	uniref100_q56v59 sodium potassium atpase beta subunit n 1 tax rhabdosargus sarba repid q56v59_9pero	1	2.98044
BPA_6924450			1	0.3131
BPA_6924477			1	0.49199
BPA_6924968			1	0.453361
BPA_6925106	uniref100_h2sk05	uniref100_h2sk05 uncharacterized protein (fragment) n 2 tax takifugu rubripes repid h2sk05_takru	1	0.280617
BPA_6925116			1	1.86932
BPA_6925715	uniref100_g3q6g2	uniref100_g3q6g2 uncharacterized protein n 1 tax gasterosteus aculeatus repid g3q6g2_gasac	1	3.16748
BPA_6925866	uniref100_i3k727	uniref100_i3k727 uncharacterized protein n 1 tax oreochromis niloticus repid i3k727_oreni	1	2.05158
BPA_6926006	uniref100_i3knz4	uniref100_i3knz4 uncharacterized protein n 1 tax oreochromis niloticus repid i3knz4_oreni	1	0.340388
BPA_6926088	uniref100_upi000298d1c2	uniref100_upi000298d1c2 upi000298d1c2 related cluster n 1 tax unknown repid upi000298d1c2	1	1.92896
BPA_6926219	uniref100_i3j4b5	uniref100_i3j4b5 uncharacterized protein n 1 tax oreochromis niloticus repid i3j4b5_oreni	1	0.368515
BPA_6926352	uniref100_upi000298ec85	uniref100_upi000298ec85 upi000298ec85 related cluster n 1 tax unknown repid upi000298ec85	1	0.138931
BPA_6926425	uniref100_g3nat2	uniref100_g3nat2 uncharacterized protein (fragment) n 1 tax gasterosteus aculeatus repid g3nat2_gasac	1	20.0116
BPA_6926708			1	0.167478
BPA_6927027	uniref100_upi0002a4cb73	uniref100_upi0002a4cb73 predicted: apelin receptor a-like n 1 tax oryzias latipes repid upi0002a4cb73	1	0.145893
BPA_6927031			1	0.148134
BPA_6927121	uniref100_i3kb80	uniref100_i3kb80 uncharacterized protein n 1 tax oreochromis niloticus repid i3kb80_oreni	1	0.365872
BPA_6927154	uniref100_q4rvn6	uniref100_q4rvn6 6-phosphogluconate dehydrogenase decarboxylating n 1 tax tetraodon nigroviridis repid q4rvn6_tetng	1	3.87713
BPA_6927181	uniref100_i6b3p4	uniref100_i6b3p4 efflux transporter outer membrane factor lipoprotein nodt family n 1 tax opitutaceae bacterium tav1 repid i6b3p4_9bact	1	4.50913
BPA_6927242	uniref100_i3krk4	uniref100_i3krk4 uncharacterized protein n 1 tax oreochromis niloticus repid i3krk4_oreni	1	3.48403
BPA_6927260	uniref100_i3iu36	uniref100_i3iu36 uncharacterized protein n 1 tax oreochromis niloticus repid i3iu36_oreni	1	2.77098
BPA_6927273	uniref100_g3pii2	uniref100_g3pii2 uncharacterized protein (fragment) n 1 tax gasterosteus aculeatus repid g3pii2_gasac	1	5.48704
BPA_6927368	uniref100_g3pfa4	uniref100_g3pfa4 uncharacterized protein (fragment) n 1 tax gasterosteus aculeatus repid g3pfa4_gasac	1	0.374568
BPA_6927428	uniref100_i3jkb5	uniref100_i3jkb5 uncharacterized protein n 1 tax oreochromis niloticus repid i3jkb5_oreni	1	0.136005
BPA_6927660	uniref100_f8u093	uniref100_f8u093 uricase (fragment) n 1 tax epinephelus bruneus repid f8u093_9pero	1	0.213813
BPA_6927800	uniref100_h3cmc8	uniref100_h3cmc8 uncharacterized protein n 1 tax tetraodon nigroviridis repid h3cmc8_tetng	1	0.148705
BPA_6927857			1	0.378205
BPA_6927895	uniref100_g1n8s9	uniref100_g1n8s9 nucleoside diphosphate kinase (fragment) n 1 tax meleagris gallopavo repid g1n8s9_melga	1	0.378588
BPA_6927933	uniref100_i3kxs6	uniref100_i3kxs6 uncharacterized protein (fragment) n 1 tax oreochromis niloticus repid i3kxs6_oreni	1	4.31689
BPA_6928173	uniref100_i3jy63	uniref100_i3jy63 uncharacterized protein n 1 tax oreochromis niloticus repid i3jy63_oreni	1	2.3036
BPA_6928222	uniref100_h2mcz5	uniref100_h2mcz5 uncharacterized protein n 2 tax oryzias latipes repid h2mcz5_oryla	1	0.13851
BPA_6928396	uniref100_i3jge2	uniref100_i3jge2 uncharacterized protein n 1 tax oreochromis niloticus repid i3jge2_oreni	1	2.01875
BPA_6928462			1	0.265264
BPA_6928473			1	0.0484341
BPA_6928515	uniref100_q9pvw7	uniref100_q9pvw7 complement component c8 beta chain n 1 tax paralichthys olivaceus repid co8b_parol	1	0.392196
BPA_6928566	uniref100_g3nx94	uniref100_g3nx94 uncharacterized protein (fragment) n 1 tax gasterosteus aculeatus repid g3nx94_gasac	1	0.152878
BPA_6928612	uniref100_upi0002a4b19d	uniref100_upi0002a4b19d predicted: transcription factor iiib 90 kda subunit-like n 1 tax oryzias latipes repid upi0002a4b19d	1	8.15496
BPA_6928667	uniref100_i3j8n4	uniref100_i3j8n4 uncharacterized protein n 1 tax oreochromis niloticus repid i3j8n4_oreni	1	4.05785
BPA_6928748	uniref100_i3j743	uniref100_i3j743 autophagy-related protein 3 n 1 tax oreochromis niloticus repid i3j743_oreni	1	1.64903
BPA_6928836	uniref100_g3ncf7	uniref100_g3ncf7 uncharacterized protein n 1 tax gasterosteus aculeatus repid g3ncf7_gasac	1	0.245297
BPA_6928899	uniref100_h2s876	uniref100_h2s876 uncharacterized protein (fragment) n 1 tax takifugu rubripes repid h2s876_takru	1	0.601481
BPA_6928901	uniref100_i3j4g0	uniref100_i3j4g0 uncharacterized protein n 1 tax oreochromis niloticus repid i3j4g0_oreni	1	0.133856
BPA_6928927	uniref100_i3jms9	uniref100_i3jms9 uncharacterized protein n 1 tax oreochromis niloticus repid i3jms9_oreni	1	2.38298
BPA_6929136	uniref100_g3pxf5	uniref100_g3pxf5 uncharacterized protein (fragment) n 1 tax gasterosteus aculeatus repid g3pxf5_gasac	1	0.194232
BPA_6929149	uniref100_e6zfs4	uniref100_e6zfs4 n-myc downstream regulated family member 3a n 1 tax dicentrarchus labrax repid e6zfs4_dicla	1	3.95241
BPA_6929254	uniref100_i3j377	uniref100_i3j377 uncharacterized protein (fragment) n 1 tax oreochromis niloticus repid i3j377_oreni	1	8.94348
BPA_6929275	uniref100_h2tzq6	uniref100_h2tzq6 integrin beta (fragment) n 1 tax takifugu rubripes repid h2tzq6_takru	1	0.0338557
BPA_6929365	uniref100_i3j7e5	uniref100_i3j7e5 mitogen-activated protein kinase kinase kinase kinase (fragment) n 1 tax oreochromis niloticus repid i3j7e5_oreni	1	0.339284
BPA_6929390	uniref100_e6zhh1	uniref100_e6zhh1 voltage-dependent anion-selective channel protein 2 n 1 tax dicentrarchus labrax repid e6zhh1_dicla	1	2.83143
BPA_6929645	uniref100_c6zdp6	uniref100_c6zdp6 pyruvate dehydrogenase kinase 4 n 1 tax fundulus heteroclitus repid c6zdp6_funhe	1	0.237781
BPA_6929764	uniref100_j7m5f4	uniref100_j7m5f4 kruppel-like factor 9 n 1 tax oplegnathus fasciatus repid j7m5f4_9pero	1	4.25902
BPA_6929943			1	0.193518
BPA_6929974	uniref100_i3kqa5	uniref100_i3kqa5 uncharacterized protein n 1 tax oreochromis niloticus repid i3kqa5_oreni	1	0.328834
BPA_6930005	uniref100_i3jtf5	uniref100_i3jtf5 uncharacterized protein n 1 tax oreochromis niloticus repid i3jtf5_oreni	1	1.9548
BPA_6930027			1	0.5153
BPA_6930041	uniref100_e6zg04	uniref100_e6zg04 'isocitrate dehydrogenase [nad] subunit beta mitochondrial' n 1 tax dicentrarchus labrax repid e6zg04_dicla	1	3.71903
BPA_6930061	uniref100_upi0002a4c0c3	uniref100_upi0002a4c0c3 predicted: uncharacterized protein loc101157847 n 1 tax oryzias latipes repid upi0002a4c0c3	1	0.106813
BPA_6930097	uniref100_h2v830	uniref100_h2v830 uncharacterized protein (fragment) n 1 tax takifugu rubripes repid h2v830_takru	1	0.23388
BPA_6930175	uniref100_f6kmh8	uniref100_f6kmh8 allantoicase (allc) (fragment) n 1 tax epinephelus coioides repid f6kmh8_epico	1	0.485035
BPA_6930204	uniref100_i3jgr5	uniref100_i3jgr5 uncharacterized protein n 1 tax oreochromis niloticus repid i3jgr5_oreni	1	0.483106
BPA_6930255			1	0.157712
BPA_6930263			1	0.0183911
BPA_6930313	uniref100_i3kxp0	uniref100_i3kxp0 uncharacterized protein n 1 tax oreochromis niloticus repid i3kxp0_oreni	1	0.296113
BPA_6930478	uniref100_upi000298d0ca	uniref100_upi000298d0ca upi000298d0ca related cluster n 1 tax unknown repid upi000298d0ca	1	0.503213
BPA_6930496	uniref100_g3ps27	uniref100_g3ps27 uncharacterized protein (fragment) n 1 tax gasterosteus aculeatus repid g3ps27_gasac	1	0.31946
BPA_6930504	uniref100_i3j7b9	uniref100_i3j7b9 uncharacterized protein n 1 tax oreochromis niloticus repid i3j7b9_oreni	1	54.9376
BPA_6930529	uniref100_a8dsz2	uniref100_a8dsz2 nuclear domain 10 protein 52 (fragment) n 1 tax haplochromis burtoni repid a8dsz2_hapbu	1	0.217459
BPA_6930543	uniref100_f1c719	uniref100_f1c719 cytochrome p450 (fragment) n 1 tax perca flavescens repid f1c719_perfv	1	5.32147
BPA_6930597	uniref100_upi0002a4c04f	uniref100_upi0002a4c04f predicted: synaptotagmin-12-like n 1 tax oryzias latipes repid upi0002a4c04f	1	0.255566
BPA_6930609			1	0.283554
BPA_6930758	uniref100_q4svh8	uniref100_q4svh8 chromosome 18 scaf13757 whole genome shotgun sequence. (fragment) n 1 tax tetraodon nigroviridis repid q4svh8_tetng	1	0.467753
BPA_6930874			1	0.201689
BPA_6930875			1	4.04707
BPA_6930891	uniref100_i3kiq6	uniref100_i3kiq6 uncharacterized protein (fragment) n 1 tax oreochromis niloticus repid i3kiq6_oreni	1	0.135153
BPA_6931010	uniref100_g3p6z9	uniref100_g3p6z9 uncharacterized protein n 1 tax gasterosteus aculeatus repid g3p6z9_gasac	1	0.191389
BPA_6931085	uniref100_g3pv33	uniref100_g3pv33 uncharacterized protein n 1 tax gasterosteus aculeatus repid g3pv33_gasac	1	2.71209
BPA_6931099	uniref100_h2th08	uniref100_h2th08 uncharacterized protein (fragment) n 1 tax takifugu rubripes repid h2th08_takru	1	0.458957
BPA_6931153	uniref100_i3jg92	uniref100_i3jg92 guanine nucleotide-binding protein subunit gamma n 1 tax oreochromis niloticus repid i3jg92_oreni	1	0.106446
BPA_6931192	uniref100_upi0001de6852	uniref100_upi0001de6852 upi0001de6852 related cluster n 1 tax unknown repid upi0001de6852	1	0.049447
BPA_6931263			1	0.489829
BPA_6931264	uniref100_i3iv73	uniref100_i3iv73 uncharacterized protein (fragment) n 1 tax oreochromis niloticus repid i3iv73_oreni	1	38.1076
BPA_6931284	uniref100_h3as38	uniref100_h3as38 uncharacterized protein n 1 tax latimeria chalumnae repid h3as38_latch	1	0.382026
BPA_6931292			1	0.289056
BPA_6931388	uniref100_e6zg82	uniref100_e6zg82 thioredoxin reductase 3 n 1 tax dicentrarchus labrax repid e6zg82_dicla	1	4.819
BPA_6931431	uniref100_j0inq6	uniref100_j0inq6 dimethyl sulfoxide/trimethylamine n-oxide reductase n 1 tax helicobacter pylori hp p-41 repid j0inq6_helpx	1	0.251394
BPA_6931493			1	2.73552
BPA_6931530			1	0.187103
BPA_6931634	uniref100_q6gnb3	uniref100_q6gnb3 mgc82906 protein n 1 tax xenopus laevis repid q6gnb3_xenla	1	0.133036
BPA_6931644			1	1.59351
BPA_6931670	uniref100_q4t054	uniref100_q4t054 chromosome undetermined scaf11339 whole genome shotgun sequence. (fragment) n 1 tax tetraodon nigroviridis repid q4t054_tetng	1	0.0479998
BPA_6931672	uniref100_h2mbm5	uniref100_h2mbm5 uncharacterized protein (fragment) n 1 tax oryzias latipes repid h2mbm5_oryla	1	0.3836
BPA_6931681	uniref100_h2sal3	uniref100_h2sal3 uncharacterized protein (fragment) n 1 tax takifugu rubripes repid h2sal3_takru	1	0.112072
BPA_6931684	uniref100_q9ia82	uniref100_q9ia82 transferrin n 1 tax paralichthys olivaceus repid q9ia82_parol	1	0.426679
BPA_6931718	uniref100_i3jps5	uniref100_i3jps5 uncharacterized protein (fragment) n 1 tax oreochromis niloticus repid i3jps5_oreni	1	0.34264
BPA_6931719	uniref100_i3jjt2	uniref100_i3jjt2 uncharacterized protein n 1 tax oreochromis niloticus repid i3jjt2_oreni	1	1.75344
BPA_6931735	uniref100_c0lmq3	uniref100_c0lmq3 type i keratin-like protein (fragment) n 1 tax sparus aurata repid c0lmq3_spaau	1	0.203706
BPA_6931804	uniref100_g3puv5	uniref100_g3puv5 uncharacterized protein n 1 tax gasterosteus aculeatus repid g3puv5_gasac	1	0.365066
BPA_6931827	uniref100_i3kfs3	uniref100_i3kfs3 uncharacterized protein n 1 tax oreochromis niloticus repid i3kfs3_oreni	1	0.0474612
BPA_6931881			1	0.27288
BPA_6931948	uniref100_g3nvp9	uniref100_g3nvp9 uncharacterized protein n 1 tax gasterosteus aculeatus repid g3nvp9_gasac	1	2.18396
BPA_6931969	uniref100_e6zhk6	uniref100_e6zhk6 rpe-retinal g protein-coupled receptor n 1 tax dicentrarchus labrax repid e6zhk6_dicla	1	0.247567
BPA_6932029	uniref100_q0pfb8	uniref100_q0pfb8 cold-shock domain protein n 1 tax scophthalmus maximus repid q0pfb8_psemx	1	0.521299
BPA_6932061	uniref100_q4rij0	uniref100_q4rij0 chromosome 11 scaf15043 whole genome shotgun sequence. (fragment) n 1 tax tetraodon nigroviridis repid q4rij0_tetng	1	8.64687
BPA_6932087	uniref100_i3ked1	uniref100_i3ked1 protein phosphatase 1 regulatory subunit 3 n 1 tax oreochromis niloticus repid i3ked1_oreni	1	0.246194
BPA_6932109	uniref100_g3pnd3	uniref100_g3pnd3 uncharacterized protein n 1 tax gasterosteus aculeatus repid g3pnd3_gasac	1	0.154852
BPA_6932123	uniref100_i3jiw4	uniref100_i3jiw4 uncharacterized protein n 1 tax oreochromis niloticus repid i3jiw4_oreni	1	2.66484
BPA_6932142	uniref100_i3iv96	uniref100_i3iv96 uncharacterized protein n 1 tax oreochromis niloticus repid i3iv96_oreni	1	0.216643
BPA_6932168	uniref100_g3qbc5	uniref100_g3qbc5 uncharacterized protein (fragment) n 1 tax gasterosteus aculeatus repid g3qbc5_gasac	1	4.46268
BPA_6932272	uniref100_g3pfu1	uniref100_g3pfu1 uncharacterized protein n 1 tax gasterosteus aculeatus repid g3pfu1_gasac	1	0.206293
BPA_6932355	uniref100_e6zgq8	uniref100_e6zgq8 arylsulfatase g n 1 tax dicentrarchus labrax repid e6zgq8_dicla	1	0.303066
BPA_6932438	uniref100_g3pb53	uniref100_g3pb53 uncharacterized protein n 1 tax gasterosteus aculeatus repid g3pb53_gasac	1	6.99745
BPA_6932454	uniref100_i3kde0	uniref100_i3kde0 uncharacterized protein n 1 tax oreochromis niloticus repid i3kde0_oreni	1	0.16029
BPA_6932564			1	0.419155
BPA_6932589	uniref100_g3nyx9	uniref100_g3nyx9 uncharacterized protein n 1 tax gasterosteus aculeatus repid g3nyx9_gasac	1	0.154459
BPA_6932605	uniref100_h2lqq0	uniref100_h2lqq0 uncharacterized protein n 1 tax oryzias latipes repid h2lqq0_oryla	1	11.9973
BPA_6932800			1	0.206183
BPA_6932826	uniref100_q4svz3	uniref100_q4svz3 chromosome undetermined scaf13705 whole genome shotgun sequence. (fragment) n 1 tax tetraodon nigroviridis repid q4svz3_tetng	1	0.0790407
BPA_6932848	uniref100_g3pne7	uniref100_g3pne7 uncharacterized protein (fragment) n 1 tax gasterosteus aculeatus repid g3pne7_gasac	1	0.293258
BPA_7355	uniref100_h3dma0	uniref100_h3dma0 uncharacterized protein n 1 tax tetraodon nigroviridis repid h3dma0_tetng	1	0.28954
BPA_7643	uniref100_e6zi91	uniref100_e6zi91 aryl hydrocarbon receptor repressor n 1 tax dicentrarchus labrax repid e6zi91_dicla	1	191.125
BPA_7882	uniref100_g3q2m3	uniref100_g3q2m3 uncharacterized protein n 1 tax gasterosteus aculeatus repid g3q2m3_gasac	1	52.1807
BPA_813	uniref100_e6zh96	uniref100_e6zh96 leucine-rich glioma-inactivated protein 1 n 1 tax dicentrarchus labrax repid e6zh96_dicla	1	8.98553
BPA_881	uniref100_i3k4w5	uniref100_i3k4w5 uncharacterized protein n 1 tax oreochromis niloticus repid i3k4w5_oreni	1	14080.9
BPA_9540	uniref100_i3iy27	uniref100_i3iy27 uncharacterized protein n 1 tax oreochromis niloticus repid i3iy27_oreni	1	0.237034
BPA_9574	uniref100_i3kka2	uniref100_i3kka2 uncharacterized protein n 1 tax oreochromis niloticus repid i3kka2_oreni	1	26.1449
BPA_9579			1	0.367685
BPA_9623			1	0.317829
BPA_9851	uniref100_i3iwg6	uniref100_i3iwg6 uncharacterized protein n 1 tax oreochromis niloticus repid i3iwg6_oreni	1	0.0541749
BPA_3760089	uniref100_i3kit6	uniref100_i3kit6 uncharacterized protein n 1 tax oreochromis niloticus repid i3kit6_oreni	1	18.4097
BPA_522780			1	0.178309
BPA_6356187			1	0.259813
BPA_6905199	uniref100_i3kjg9	uniref100_i3kjg9 uncharacterized protein (fragment) n 1 tax oreochromis niloticus repid i3kjg9_oreni	1	2.70232
BPA_6908421	uniref100_g3p055	uniref100_g3p055 uncharacterized protein n 1 tax gasterosteus aculeatus repid g3p055_gasac	1	0.311236
BPA_6908738	uniref100_upi0002a4b6ff	uniref100_upi0002a4b6ff predicted: fxyd domain-containing ion transport regulator 3-like isoform 2 n 1 tax oryzias latipes repid upi0002a4b6ff	1	0.382946
BPA_6909232			1	0.227905
BPA_6909786			1	0.342117
BPA_6921407	uniref100_i3knb1	uniref100_i3knb1 uncharacterized protein n 1 tax oreochromis niloticus repid i3knb1_oreni	1	0.0232344
BPA_6921692	uniref100_g3q1j6	uniref100_g3q1j6 uncharacterized protein n 1 tax gasterosteus aculeatus repid g3q1j6_gasac	1	1.8903
BPA_6926023	uniref100_i3k405	uniref100_i3k405 uncharacterized protein n 1 tax oreochromis niloticus repid i3k405_oreni	1	0.0434592
BPA_6927265	uniref100_upi000298f220	uniref100_upi000298f220 upi000298f220 related cluster n 1 tax unknown repid upi000298f220	1	2.0559
BPA_6929268	uniref100_g3p3s6	uniref100_g3p3s6 uncharacterized protein n 1 tax gasterosteus aculeatus repid g3p3s6_gasac	1	2.11019
BPA_9389	uniref100_i3k2m5	uniref100_i3k2m5 uncharacterized protein (fragment) n 1 tax oreochromis niloticus repid i3k2m5_oreni	1	0.352518
BPA_15503	uniref100_i3k0l3	uniref100_i3k0l3 uncharacterized protein n 1 tax oreochromis niloticus repid i3k0l3_oreni	1	2.82597
BPA_4661208			1	3.42783
BPA_6711334	uniref100_q0mrp3	uniref100_q0mrp3 heat shock protein 60 (fragment) n 1 tax oreochromis mossambicus repid q0mrp3_oremo	1	3.62784
BPA_6901615	uniref100_i3kim6	uniref100_i3kim6 uncharacterized protein n 1 tax oreochromis niloticus repid i3kim6_oreni	1	4.47326
BPA_6902607	uniref100_i3jzm4	uniref100_i3jzm4 dna polymerase n 1 tax oreochromis niloticus repid i3jzm4_oreni	1	0.440638
BPA_6904913	uniref100_d6pvn4	uniref100_d6pvn4 glyceraldehyde-3-phosphate dehydrogenase n 3 tax epinephelus repid d6pvn4_epico	1	0.202736
BPA_6914777	uniref100_upi0002a47946	uniref100_upi0002a47946 predicted: uncharacterized protein loc101169460 n 1 tax oryzias latipes repid upi0002a47946	1	29.8931
BPA_6915316	uniref100_g3ng98	uniref100_g3ng98 uncharacterized protein (fragment) n 1 tax gasterosteus aculeatus repid g3ng98_gasac	1	1.8706
BPA_6923813			1	0.143247
BPA_6924123	uniref100_i3jnx1	uniref100_i3jnx1 uncharacterized protein n 1 tax oreochromis niloticus repid i3jnx1_oreni	1	0.386225
BPA_6925322	uniref100_i3iy31	uniref100_i3iy31 uncharacterized protein (fragment) n 1 tax oreochromis niloticus repid i3iy31_oreni	1	0.316458
BPA_6926884	uniref100_c0h9d4	uniref100_c0h9d4 thioredoxin domain-containing protein 1 n 1 tax salmo salar repid c0h9d4_salsa	1	1.5765
BPA_7389	uniref100_e6zip5	uniref100_e6zip5 carboxypeptidase a6 n 1 tax dicentrarchus labrax repid e6zip5_dicla	1	0.0610602
BPA_971	uniref100_i3kys6	uniref100_i3kys6 uncharacterized protein n 1 tax oreochromis niloticus repid i3kys6_oreni	1	0.266584
BPA_2196	uniref100_c0hb47	uniref100_c0hb47 ferric-chelate reductase 1 n 1 tax salmo salar repid c0hb47_salsa	1	0.0723191
BPA_3819	uniref100_g3nvn2	uniref100_g3nvn2 uncharacterized protein (fragment) n 1 tax gasterosteus aculeatus repid g3nvn2_gasac	1	10.0027
BPA_6901411	uniref100_h2tj38	uniref100_h2tj38 uncharacterized protein (fragment) n 1 tax takifugu rubripes repid h2tj38_takru	1	0.183036
BPA_6904546	uniref100_g3nk48	uniref100_g3nk48 uncharacterized protein (fragment) n 1 tax gasterosteus aculeatus repid g3nk48_gasac	1	0.187856
BPA_6904606	uniref100_upi0002a4ca10	uniref100_upi0002a4ca10 predicted: na(+)/h(+) exchange regulatory cofactor nhe-rf2-like n 1 tax oryzias latipes repid upi0002a4ca10	1	0.424422
BPA_6930117	uniref100_i3jr43	uniref100_i3jr43 uncharacterized protein n 1 tax oreochromis niloticus repid i3jr43_oreni	1	6.00674
BPA_16341	uniref100_i3kz42	uniref100_i3kz42 uncharacterized protein n 1 tax oreochromis niloticus repid i3kz42_oreni	1	0.515537
BPA_4220552	uniref100_q9ia82	uniref100_q9ia82 transferrin n 1 tax paralichthys olivaceus repid q9ia82_parol	1	0.240971
BPA_5993028	uniref100_g3pr82	uniref100_g3pr82 uncharacterized protein n 1 tax gasterosteus aculeatus repid g3pr82_gasac	1	0.404699
BPA_6908666	uniref100_g3q7e1	uniref100_g3q7e1 uncharacterized protein n 1 tax gasterosteus aculeatus repid g3q7e1_gasac	1	0.174424
BPA_6909350	uniref100_i3jyz7	uniref100_i3jyz7 uncharacterized protein n 1 tax oreochromis niloticus repid i3jyz7_oreni	1	0.29003
BPA_6909713			1	2.60784
BPA_6928903	uniref100_i3ixw6	uniref100_i3ixw6 uncharacterized protein n 1 tax oreochromis niloticus repid i3ixw6_oreni	1	2.32438
BPA_6166743	uniref100_g3npe6	uniref100_g3npe6 uncharacterized protein (fragment) n 1 tax gasterosteus aculeatus repid g3npe6_gasac	1	2.02925
BPA_6901391	uniref100_h2lae3	uniref100_h2lae3 uncharacterized protein n 1 tax oryzias latipes repid h2lae3_oryla	1	3.17861
BPA_6908968	uniref100_g3n6g2	uniref100_g3n6g2 uncharacterized protein n 1 tax gasterosteus aculeatus repid g3n6g2_gasac	1	33.8041
BPA_6909282	uniref100_e6zfq9	uniref100_e6zfq9 gata-binding factor 3 n 1 tax dicentrarchus labrax repid e6zfq9_dicla	1	0.0979438
BPA_6930108	uniref100_h2mlf1	uniref100_h2mlf1 uncharacterized protein n 1 tax oryzias latipes repid h2mlf1_oryla	1	0.588193
BPA_15302	uniref100_c3kia2	uniref100_c3kia2 betaine--homocysteine s-methyltransferase 1 n 1 tax anoplopoma fimbria repid c3kia2_anofi	1	0.149685
BPA_3869217			1	0.287286
BPA_6900077	uniref100_g3n760	uniref100_g3n760 ubiquitin carboxyl-terminal hydrolase n 1 tax gasterosteus aculeatus repid g3n760_gasac	1	3.17166
BPA_6910377	uniref100_g3nwt9	uniref100_g3nwt9 uncharacterized protein n 2 tax gasterosteus aculeatus repid g3nwt9_gasac	1	2.04175
BPA_8930			1	0.306652
BPA_4641588	uniref100_i3kya0	uniref100_i3kya0 uncharacterized protein n 1 tax oreochromis niloticus repid i3kya0_oreni	1	3.24378
BPA_6844744			1	0.0926092
BPA_6907293	uniref100_e6zj53	uniref100_e6zj53 acyl-protein thioesterase 1 n 1 tax dicentrarchus labrax repid e6zj53_dicla	1	0.646121
BPA_6908996	uniref100_g3nwr6	uniref100_g3nwr6 uncharacterized protein n 1 tax gasterosteus aculeatus repid g3nwr6_gasac	1	0.283517
BPA_6922263	uniref100_g3qby9	uniref100_g3qby9 uncharacterized protein n 1 tax gasterosteus aculeatus repid g3qby9_gasac	1	3.59598
BPA_6909027	uniref100_i3j7r1	uniref100_i3j7r1 uncharacterized protein n 1 tax oreochromis niloticus repid i3j7r1_oreni	1	0.348257
BPA_6905130			1	0.0787863
BPA_6915609	uniref100_h2l545	uniref100_h2l545 uncharacterized protein (fragment) n 1 tax oryzias latipes repid h2l545_oryla	1	0.0368488
BPA_6926132	uniref100_i3k3x6	uniref100_i3k3x6 uncharacterized protein (fragment) n 1 tax oreochromis niloticus repid i3k3x6_oreni	1	0.274034
BPA_6926409	uniref100_g3qaf8	uniref100_g3qaf8 uncharacterized protein n 1 tax gasterosteus aculeatus repid g3qaf8_gasac	1	0.170235
BPA_3534768	uniref100_g3pw64	uniref100_g3pw64 uncharacterized protein n 1 tax gasterosteus aculeatus repid g3pw64_gasac	1	0.433168
BPA_6929655	uniref100_i3k3n9	uniref100_i3k3n9 protein phosphatase 1 regulatory subunit 3 n 1 tax oreochromis niloticus repid i3k3n9_oreni	1	0.113775
BPA_6901664	uniref100_upi000298d53d	uniref100_upi000298d53d upi000298d53d related cluster n 1 tax unknown repid upi000298d53d	1	3.27613
BPA_9338	uniref100_d6pvn4	uniref100_d6pvn4 glyceraldehyde-3-phosphate dehydrogenase n 3 tax epinephelus repid d6pvn4_epico	1	0.258925
BPA_16930			1	0.288428
BPA_6903540	uniref100_c3khe3	uniref100_c3khe3 probable thiopurine s-methyltransferase n 1 tax anoplopoma fimbria repid c3khe3_anofi	1	0.389751
BPA_6906967	uniref100_i3iyg1	uniref100_i3iyg1 uncharacterized protein n 1 tax oreochromis niloticus repid i3iyg1_oreni	1	0.122914
BPA_6910395	uniref100_i3iw84	uniref100_i3iw84 uncharacterized protein n 1 tax oreochromis niloticus repid i3iw84_oreni	1	2.78916
BPA_6662235			1	0.0908194
BPA_6911355	uniref100_g3nei6	uniref100_g3nei6 uncharacterized protein n 1 tax gasterosteus aculeatus repid g3nei6_gasac	1	0.331812
BPA_4640066	uniref100_upi0002a4bee1	uniref100_upi0002a4bee1 predicted: probable phosphatase phospho1-like n 1 tax oryzias latipes repid upi0002a4bee1	1	0.183763
BPA_6916370	uniref100_g3n7n6	uniref100_g3n7n6 uncharacterized protein (fragment) n 1 tax gasterosteus aculeatus repid g3n7n6_gasac	1	0.455444
BPA_6925480	uniref100_i3jbz5	uniref100_i3jbz5 uncharacterized protein n 1 tax oreochromis niloticus repid i3jbz5_oreni	1	2.07612
BPA_6932477	uniref100_i3jv29	uniref100_i3jv29 uncharacterized protein n 1 tax oreochromis niloticus repid i3jv29_oreni	1	0.218679
BPA_6919175	uniref100_upi000298df16	uniref100_upi000298df16 upi000298df16 related cluster n 1 tax unknown repid upi000298df16	1	0.563828
BPA_6907405	uniref100_i3kl03	uniref100_i3kl03 uncharacterized protein n 1 tax oreochromis niloticus repid i3kl03_oreni	1	0.36155
BPA_6930077	uniref100_g3p5b1	uniref100_g3p5b1 uncharacterized protein n 2 tax gasterosteus aculeatus repid g3p5b1_gasac	1	2.08406
BPA_6931055	uniref100_h2ux73	uniref100_h2ux73 uncharacterized protein (fragment) n 1 tax takifugu rubripes repid h2ux73_takru	1	0.331659
BPA_6901534	uniref100_i3kq58	uniref100_i3kq58 uncharacterized protein n 1 tax oreochromis niloticus repid i3kq58_oreni	1	0.0702369
BPA_1616	uniref100_g3pl10	uniref100_g3pl10 uncharacterized protein n 1 tax gasterosteus aculeatus repid g3pl10_gasac	1	0.0676894
BPA_6577118	uniref100_i3j6u8	uniref100_i3j6u8 uncharacterized protein n 1 tax oreochromis niloticus repid i3j6u8_oreni	1	0.53523
BPA_9431	uniref100_i3keb0	uniref100_i3keb0 uncharacterized protein n 1 tax oreochromis niloticus repid i3keb0_oreni	1	4.65696
BPA_6909961	uniref100_i3jqv1	uniref100_i3jqv1 uncharacterized protein n 1 tax oreochromis niloticus repid i3jqv1_oreni	1	21.0559
BPA_6901305			1	0.0988123
BPA_6922824	uniref100_q9pt96	uniref100_q9pt96 cytochrome p450 1a n 1 tax dicentrarchus labrax repid q9pt96_dicla	1	11.249
BPA_6926829	uniref100_i3jt04	uniref100_i3jt04 uncharacterized protein n 1 tax oreochromis niloticus repid i3jt04_oreni	1	2.587
BPA_6932207	uniref100_h2m6z2	uniref100_h2m6z2 uncharacterized protein n 1 tax oryzias latipes repid h2m6z2_oryla	1	2.18021
BPA_5311851			1	0.356024
BPA_2931982	uniref100_e6zib5	uniref100_e6zib5 leucine-rich repeat-containing protein 33 n 1 tax dicentrarchus labrax repid e6zib5_dicla	1	0.30231
BPA_6900849	uniref100_i3jdi8	uniref100_i3jdi8 uncharacterized protein n 1 tax oreochromis niloticus repid i3jdi8_oreni	1	0.202304
BPA_6926338	uniref100_upi0002a4c294	uniref100_upi0002a4c294 predicted: inactive serine protease pamr1-like n 1 tax oryzias latipes repid upi0002a4c294	1	0.12262
BPA_6915779			1	11.1913
BPA_6908773	uniref100_i3jf61	uniref100_i3jf61 uncharacterized protein n 1 tax oreochromis niloticus repid i3jf61_oreni	1	0.145732
BPA_6930448	uniref100_i3j0v6	uniref100_i3j0v6 uncharacterized protein n 1 tax oreochromis niloticus repid i3j0v6_oreni	1	0.36489
BPA_2036487			1	0.0685068
BPA_6909753	uniref100_g3nwd9	uniref100_g3nwd9 uncharacterized protein n 1 tax gasterosteus aculeatus repid g3nwd9_gasac	1	0.253436
BPA_6905044	uniref100_h2t9n6	uniref100_h2t9n6 uncharacterized protein n 1 tax takifugu rubripes repid h2t9n6_takru	1	2.07328
BPA_6911128	uniref100_i3k2q4	uniref100_i3k2q4 uncharacterized protein n 1 tax oreochromis niloticus repid i3k2q4_oreni	1	0.441509
BPA_6909837	uniref100_h3cku9	uniref100_h3cku9 uncharacterized protein (fragment) n 1 tax tetraodon nigroviridis repid h3cku9_tetng	1	0.0698449
BPA_16159	uniref100_g3n486	uniref100_g3n486 uncharacterized protein n 1 tax gasterosteus aculeatus repid g3n486_gasac	1	2.7347
BPA_6929252	uniref100_upi000298e0bd	uniref100_upi000298e0bd upi000298e0bd related cluster n 1 tax unknown repid upi000298e0bd	1	3.50472
BPA_6926947	uniref100_i3jrn4	uniref100_i3jrn4 uncharacterized protein (fragment) n 1 tax oreochromis niloticus repid i3jrn4_oreni	1	0.181128
BPA_6916286	uniref100_h3c724	uniref100_h3c724 uncharacterized protein n 1 tax tetraodon nigroviridis repid h3c724_tetng	1	0.519327
BPA_9427	uniref100_q4slg1	uniref100_q4slg1 chromosome 7 scaf14557 whole genome shotgun sequence. (fragment) n 1 tax tetraodon nigroviridis repid q4slg1_tetng	1	0.16627
BPA_6919276	uniref100_i3ixj1	uniref100_i3ixj1 uncharacterized protein (fragment) n 1 tax oreochromis niloticus repid i3ixj1_oreni	1	0.459633
BPA_3404820			1	0.287483
BPA_6903871	uniref100_i3j2d2	uniref100_i3j2d2 uncharacterized protein n 1 tax oreochromis niloticus repid i3j2d2_oreni	1	14.9548
BPA_6909855	uniref100_g3n6h9	uniref100_g3n6h9 uncharacterized protein (fragment) n 1 tax gasterosteus aculeatus repid g3n6h9_gasac	1	2.86164
BPA_5993922	uniref100_g3nz42	uniref100_g3nz42 uncharacterized protein n 1 tax gasterosteus aculeatus repid g3nz42_gasac	1	0.284482
BPA_6909981	uniref100_i3jta0	uniref100_i3jta0 uncharacterized protein n 1 tax oreochromis niloticus repid i3jta0_oreni	1	0.577483
BPA_13194			1	2.35851
BPA_5843	uniref100_i3jht8	uniref100_i3jht8 uncharacterized protein n 1 tax oreochromis niloticus repid i3jht8_oreni	1	13.049
BPA_6906612	uniref100_i3k1a3	uniref100_i3k1a3 uncharacterized protein n 1 tax oreochromis niloticus repid i3k1a3_oreni	1	0.453894
BPA_8234	uniref100_i3ks31	uniref100_i3ks31 ubiquitin carboxyl-terminal hydrolase n 1 tax oreochromis niloticus repid i3ks31_oreni	1	3.69773
BPA_10770	uniref100_upi000298e284	uniref100_upi000298e284 upi000298e284 related cluster n 1 tax unknown repid upi000298e284	1	3.3949
BPA_6911074	uniref100_upi000298f151	uniref100_upi000298f151 upi000298f151 related cluster n 1 tax unknown repid upi000298f151	1	0.320597
BPA_6907667	uniref100_upi0002a48558	uniref100_upi0002a48558 predicted: ig kappa chain v19-17-like n 1 tax oryzias latipes repid upi0002a48558	1	0.0184552
BPA_6923595	uniref100_g3nxc3	uniref100_g3nxc3 uncharacterized protein n 1 tax gasterosteus aculeatus repid g3nxc3_gasac	1	8.86471
BPA_6929550	uniref100_g3pzb6	uniref100_g3pzb6 uncharacterized protein (fragment) n 1 tax gasterosteus aculeatus repid g3pzb6_gasac	1	0.388307
BPA_6921007	uniref100_i3nn26	uniref100_i3nn26 c-reactive protein n 1 tax lates calcarifer repid i3nn26_latca	1	0.0482962
BPA_6903788	uniref100_i3j6r0	uniref100_i3j6r0 structural maintenance of chromosomes protein n 1 tax oreochromis niloticus repid i3j6r0_oreni	1	4.17411
BPA_6930763	uniref100_b5u997	uniref100_b5u997 atp synthase h+ transporting mitochondrial f1 complex alpha subunit isoform 1 cardiac muscle (fragment) n 1 tax gekko hokouensis repid b5u997_9saur	1	2.28336
BPA_6928568			1	0.362031
BPA_6930320			1	0.184085
BPA_1383			1	0.162622
BPA_6907385			1	1.80571
BPA_6925692	uniref100_g3p715	uniref100_g3p715 uncharacterized protein n 1 tax gasterosteus aculeatus repid g3p715_gasac	1	0.404751
BPA_9441	uniref100_q4sar6	uniref100_q4sar6 chromosome 3 scaf14679 whole genome shotgun sequence n 1 tax tetraodon nigroviridis repid q4sar6_tetng	1	0.552858
BPA_5312537	uniref100_i3k7z3	uniref100_i3k7z3 uncharacterized protein n 2 tax pseudocrenilabrinae repid i3k7z3_oreni	1	7.85495
BPA_16541	uniref100_upi00029904bc	uniref100_upi00029904bc upi00029904bc related cluster n 1 tax unknown repid upi00029904bc	1	10.0581
BPA_6929568	uniref100_i3jrc6	uniref100_i3jrc6 uncharacterized protein n 1 tax oreochromis niloticus repid i3jrc6_oreni	1	2.73974
BPA_6932108	uniref100_q98tn1	uniref100_q98tn1 paraoxonase (arylesterase) (fragment) n 1 tax platichthys flesus repid q98tn1_plafe	1	0.264471
BPA_6660927			1	0.123245
BPA_13760	uniref100_i3ksc5	uniref100_i3ksc5 uncharacterized protein n 1 tax oreochromis niloticus repid i3ksc5_oreni	1	0.303896
BPA_6930442	uniref100_h2sdj6	uniref100_h2sdj6 uncharacterized protein (fragment) n 1 tax takifugu rubripes repid h2sdj6_takru	1	0.422522
BPA_3542077	uniref100_upi0002a4a427	uniref100_upi0002a4a427 predicted: interleukin-1 receptor accessory protein-like partial n 1 tax oryzias latipes repid upi0002a4a427	1	3.21815
BPA_6924010	uniref100_i3iy04	uniref100_i3iy04 uncharacterized protein n 1 tax oreochromis niloticus repid i3iy04_oreni	1	1.51534
BPA_6931289			1	0.141411
BPA_14343	uniref100_e6zfw9	uniref100_e6zfw9 'fyve rhogef and ph domain-containing protein 5' n 1 tax dicentrarchus labrax repid e6zfw9_dicla	1	0.472155
BPA_6932409			1	2.14717
BPA_2804447	uniref100_i3k1r6	uniref100_i3k1r6 uncharacterized protein (fragment) n 1 tax oreochromis niloticus repid i3k1r6_oreni	1	3.01572
BPA_6905339	uniref100_h2muw3	uniref100_h2muw3 uncharacterized protein n 1 tax oryzias latipes repid h2muw3_oryla	1	0.126125
BPA_6898072	uniref100_i3jz29	uniref100_i3jz29 tyrosine-protein kinase n 1 tax oreochromis niloticus repid i3jz29_oreni	1	0.157445
BPA_6932166	uniref100_h2ukf6	uniref100_h2ukf6 uncharacterized protein n 1 tax takifugu rubripes repid h2ukf6_takru	1	0.00194483
BPA_5159283	uniref100_g3n7n7	uniref100_g3n7n7 uncharacterized protein n 2 tax gasterosteus aculeatus repid g3n7n7_gasac	1	0.438569
BPA_6909309	uniref100_i3j9l6	uniref100_i3j9l6 uncharacterized protein n 1 tax oreochromis niloticus repid i3j9l6_oreni	1	2.34731
BPA_6910410	uniref100_h2s351	uniref100_h2s351 uncharacterized protein n 1 tax takifugu rubripes repid h2s351_takru	1	0.26925
BPA_6904883	uniref100_f1qnm2	uniref100_f1qnm2 uncharacterized protein n 2 tax danio rerio repid f1qnm2_danre	1	0.0999612
BPA_6916813	uniref100_g3q4u1	uniref100_g3q4u1 uncharacterized protein n 1 tax gasterosteus aculeatus repid g3q4u1_gasac	1	1.93601
BPA_14737	uniref100_q804x0	uniref100_q804x0 coagulation factor viic n 1 tax takifugu rubripes repid q804x0_takru	1	0.58119
BPA_6910154	uniref100_h3ctk1	uniref100_h3ctk1 uncharacterized protein n 1 tax tetraodon nigroviridis repid h3ctk1_tetng	1	2.29308
BPA_6919768	uniref100_i3kgg4	uniref100_i3kgg4 uncharacterized protein n 1 tax oreochromis niloticus repid i3kgg4_oreni	1	0.123978
BPA_6906722	uniref100_upi00004700d8	uniref100_upi00004700d8 peroxiredoxin-1 (ec 1.11.1.15) (thioredoxin peroxidase 2) (thioredoxin-dependent peroxide reductase 2) (proliferation-associated gene protein) (pag) (natural killer cell-enhancing factor a) (nkef-a). n 1 tax homo sapiens repid upi00004700d8	1	0.369692
BPA_6909324	uniref100_i3jkp5	uniref100_i3jkp5 uncharacterized protein (fragment) n 1 tax oreochromis niloticus repid i3jkp5_oreni	1	0.0368593
BPA_6901289	uniref100_i3jqt0	uniref100_i3jqt0 uncharacterized protein n 1 tax oreochromis niloticus repid i3jqt0_oreni	1	2.59031
BPA_6900958			1	0.301283
BPA_6311471			1	0.175064
BPA_6903506	uniref100_b9v3x3	uniref100_b9v3x3 muscle-specific beta 1 integrin binding protein 2 n 1 tax epinephelus coioides repid b9v3x3_epico	1	0.553157
BPA_874			1	0.0584824
BPA_5161974			1	0.0651185
BPA_6906895	uniref100_e6zje6	uniref100_e6zje6 membrane-bound transcription factor site-2 protease n 1 tax dicentrarchus labrax repid e6zje6_dicla	1	2.19015
BPA_6927516			1	0.423913
BPA_4674665			1	0.2761
BPA_6481002			1	0.416821
BPA_6903690			1	0.0529556
BPA_6855295			1	0.050941
BPA_6165154			1	0.331354
BPA_623			1	0.509188
BPA_6911894			1	0.12849
BPA_4795357	uniref100_e6zhc8	uniref100_e6zhc8 synaptic vesicle membrane protein vat-1 homolog n 1 tax dicentrarchus labrax repid e6zhc8_dicla	1	0.158947
BPA_6919635			1	0.051695
BPA_17155			1	0.149529
BPA_6906065	uniref100_i3k1r3	uniref100_i3k1r3 uncharacterized protein n 1 tax oreochromis niloticus repid i3k1r3_oreni	1	0.153907
BPA_6920252	uniref100_i3iug7	uniref100_i3iug7 uncharacterized protein n 1 tax oreochromis niloticus repid i3iug7_oreni	1	46.1742
BPA_6907996	uniref100_g3qbp3	uniref100_g3qbp3 uncharacterized protein n 1 tax gasterosteus aculeatus repid g3qbp3_gasac	1	2.13719
BPA_6909111	uniref100_upi000298b16a	uniref100_upi000298b16a upi000298b16a related cluster n 1 tax unknown repid upi000298b16a	1	43.191
BPA_6910530	uniref100_g3nbq6	uniref100_g3nbq6 uncharacterized protein n 1 tax gasterosteus aculeatus repid g3nbq6_gasac	1	2.14708
BPA_6908819	uniref100_e6zhx4	uniref100_e6zhx4 '39s ribosomal protein l43 mitochondrial' n 1 tax dicentrarchus labrax repid e6zhx4_dicla	1	2.01331
BPA_6930087	uniref100_b1a9s2	uniref100_b1a9s2 phospholipase c delta 3a n 1 tax paralichthys olivaceus repid b1a9s2_parol	1	0.36918
BPA_2086	uniref100_i3iwy8	uniref100_i3iwy8 uncharacterized protein n 1 tax oreochromis niloticus repid i3iwy8_oreni	1	31.799
BPA_6925019	uniref100_e6zf89	uniref100_e6zf89 o-acyltransferase n 1 tax dicentrarchus labrax repid e6zf89_dicla	1	0.446944
BPA_6909684	uniref100_g3q6n3	uniref100_g3q6n3 uncharacterized protein n 1 tax gasterosteus aculeatus repid g3q6n3_gasac	1	0.17373
BPA_6918018	uniref100_h2s1n3	uniref100_h2s1n3 uncharacterized protein (fragment) n 2 tax takifugu rubripes repid h2s1n3_takru	1	0.426406
BPA_6930925			1	2.22573
BPA_6906002	uniref100_e6zgn7	uniref100_e6zgn7 mkl/myocardin-like protein 2 n 1 tax dicentrarchus labrax repid e6zgn7_dicla	1	2.4303
BPA_11474	uniref100_e6zir6	uniref100_e6zir6 'transmembrane protease serine 7' n 1 tax dicentrarchus labrax repid e6zir6_dicla	1	4.02919
BPA_6908027	uniref100_g3nhr9	uniref100_g3nhr9 uncharacterized protein n 1 tax gasterosteus aculeatus repid g3nhr9_gasac	1	0.195655
BPA_6908342			1	0.36356
BPA_6902927	uniref100_i3jkw6	uniref100_i3jkw6 uncharacterized protein (fragment) n 1 tax oreochromis niloticus repid i3jkw6_oreni	1	0.554809
BPA_6926701	uniref100_e7bkj3	uniref100_e7bkj3 cr1-3 n 1 tax lycodichthys dearborni repid e7bkj3_rhide	1	0.0467434
BPA_6903493	uniref100_i3kn49	uniref100_i3kn49 uncharacterized protein (fragment) n 1 tax oreochromis niloticus repid i3kn49_oreni	1	2.09395
BPA_15003	uniref100_q4rg94	uniref100_q4rg94 chromosome 12 scaf15104 whole genome shotgun sequence. (fragment) n 2 tax euteleostomi repid q4rg94_tetng	1	7.53833
BPA_6908255	uniref100_g3npb1	uniref100_g3npb1 uncharacterized protein n 1 tax gasterosteus aculeatus repid g3npb1_gasac	1	0.3062
BPA_6931270			1	0.336675
BPA_6927336	uniref100_g3p5b7	uniref100_g3p5b7 uncharacterized protein n 1 tax gasterosteus aculeatus repid g3p5b7_gasac	1	0.387106
BPA_6910235	uniref100_h2v5i2	uniref100_h2v5i2 uncharacterized protein (fragment) n 3 tax takifugu rubripes repid h2v5i2_takru	1	0.250562
BPA_6923646	uniref100_g3pdc2	uniref100_g3pdc2 uncharacterized protein n 1 tax gasterosteus aculeatus repid g3pdc2_gasac	1	0.15586
BPA_6910537	uniref100_e6zfu2	uniref100_e6zfu2 rna-binding protein 24-b n 1 tax dicentrarchus labrax repid e6zfu2_dicla	1	0.360604
BPA_6924087	uniref100_i3jbu7	uniref100_i3jbu7 uncharacterized protein n 1 tax oreochromis niloticus repid i3jbu7_oreni	1	0.599063
BPA_6922975	uniref100_i3k893	uniref100_i3k893 uncharacterized protein n 1 tax oreochromis niloticus repid i3k893_oreni	1	0.627485
BPA_6261	uniref100_h2mad5	uniref100_h2mad5 uncharacterized protein n 1 tax oryzias latipes repid h2mad5_oryla	1	0.147838
BPA_6910096	uniref100_g8g910	uniref100_g8g910 alcohol dehydrogenase class vi (fragment) n 2 tax epinephelus coioides repid g8g910_epico	1	0.214833
BPA_6931901	uniref100_e6zj89	uniref100_e6zj89 protein disulfide-isomerase tmx3 (fragment) n 1 tax dicentrarchus labrax repid e6zj89_dicla	1	3.03054
BPA_6906942	uniref100_upi0002990066	uniref100_upi0002990066 upi0002990066 related cluster n 1 tax unknown repid upi0002990066	1	0.528202
BPA_6904851	uniref100_h2u585	uniref100_h2u585 uncharacterized protein (fragment) n 1 tax takifugu rubripes repid h2u585_takru	1	0.633686
BPA_5538686	uniref100_i3kr32	uniref100_i3kr32 uncharacterized protein n 1 tax oreochromis niloticus repid i3kr32_oreni	1	1.59366
BPA_6905804	uniref100_i3krs4	uniref100_i3krs4 uncharacterized protein n 1 tax oreochromis niloticus repid i3krs4_oreni	1	6.1141
BPA_6900862	uniref100_i3kpf9	uniref100_i3kpf9 uncharacterized protein n 1 tax oreochromis niloticus repid i3kpf9_oreni	1	4.75984
BPA_4465300			1	0.174855
BPA_6908645	uniref100_i3k586	uniref100_i3k586 serine/threonine-protein phosphatase n 1 tax oreochromis niloticus repid i3k586_oreni	1	0.536595
BPA_6902653	uniref100_g3qa92	uniref100_g3qa92 uncharacterized protein n 1 tax gasterosteus aculeatus repid g3qa92_gasac	1	0.563001
BPA_6930676	uniref100_i3jl52	uniref100_i3jl52 uncharacterized protein n 1 tax oreochromis niloticus repid i3jl52_oreni	1	0.0479214
BPA_386	uniref100_e6zg17	uniref100_e6zg17 rieske domain-containing protein n 1 tax dicentrarchus labrax repid e6zg17_dicla	1	0.107501
BPA_129			1	0.218262
BPA_6931234	uniref100_upi0002a486a1	uniref100_upi0002a486a1 predicted: phosphoinositide-3-kinase-interacting protein 1-like n 1 tax oryzias latipes repid upi0002a486a1	1	0.313511
BPA_6923947	uniref100_i3k6m0	uniref100_i3k6m0 uncharacterized protein (fragment) n 1 tax oreochromis niloticus repid i3k6m0_oreni	1	0.507545
BPA_6798135	uniref100_e6zgx3	uniref100_e6zgx3 mitochondrial rho gtpase n 1 tax dicentrarchus labrax repid e6zgx3_dicla	1	1.64991
BPA_6903503	uniref100_i3kum0	uniref100_i3kum0 uncharacterized protein n 1 tax oreochromis niloticus repid i3kum0_oreni	1	1.83252
BPA_6927450	uniref100_q4suf5	uniref100_q4suf5 chromosome undetermined scaf13953 whole genome shotgun sequence. (fragment) n 1 tax tetraodon nigroviridis repid q4suf5_tetng	1	0.348978
BPA_6120152	uniref100_i3k4z7	uniref100_i3k4z7 delta-aminolevulinic acid dehydratase n 1 tax oreochromis niloticus repid i3k4z7_oreni	1	3.0234
BPA_6929877	uniref100_g3q0r8	uniref100_g3q0r8 uncharacterized protein n 1 tax gasterosteus aculeatus repid g3q0r8_gasac	1	1.54963
BPA_4296194	uniref100_i3kaf9	uniref100_i3kaf9 uncharacterized protein n 1 tax oreochromis niloticus repid i3kaf9_oreni	1	0.342636
BPA_736	uniref100_g3p0z6	uniref100_g3p0z6 uncharacterized protein (fragment) n 1 tax gasterosteus aculeatus repid g3p0z6_gasac	1	0.366211
BPA_6929859	uniref100_i3j3t2	uniref100_i3j3t2 uncharacterized protein n 1 tax oreochromis niloticus repid i3j3t2_oreni	1	0.413227
BPA_6909531	uniref100_q5dvg9	uniref100_q5dvg9 alanine-glyoxylate aminotransferase (fragment) n 1 tax platichthys flesus repid q5dvg9_plafe	1	0.486688
BPA_6906591	uniref100_upi0001de5c25	uniref100_upi0001de5c25 upi0001de5c25 related cluster n 1 tax unknown repid upi0001de5c25	1	4.98174
BPA_6912408	uniref100_h2shv1	uniref100_h2shv1 uncharacterized protein (fragment) n 1 tax takifugu rubripes repid h2shv1_takru	1	0.598048
BPA_12939	uniref100_g3pxb6	uniref100_g3pxb6 uncharacterized protein (fragment) n 1 tax gasterosteus aculeatus repid g3pxb6_gasac	1	0.55613
BPA_6898026	uniref100_upi0002a4c60d	uniref100_upi0002a4c60d predicted: atp-binding cassette sub-family a member 1-like n 1 tax oryzias latipes repid upi0002a4c60d	1	0.290764
BPA_4841134	uniref100_i3k0c3	uniref100_i3k0c3 proteasome subunit beta type n 1 tax oreochromis niloticus repid i3k0c3_oreni	1	2.49971
BPA_6930150	uniref100_g3q7l2	uniref100_g3q7l2 uncharacterized protein n 2 tax gasterosteus aculeatus repid g3q7l2_gasac	1	0.624864
BPA_6931325	uniref100_f7hs59	uniref100_f7hs59 glyceraldehyde-3-phosphate dehydrogenase n 1 tax macaca mulatta repid f7hs59_macmu	1	0.256526
BPA_6267515	uniref100_i3j5x3	uniref100_i3j5x3 uncharacterized protein n 1 tax oreochromis niloticus repid i3j5x3_oreni	1	0.226069
BPA_6926632			1	0.139428
BPA_4162461	uniref100_g3nhk1	uniref100_g3nhk1 uncharacterized protein n 1 tax gasterosteus aculeatus repid g3nhk1_gasac	1	2.52016
BPA_6930525	uniref100_e6zh33	uniref100_e6zh33 integrin alpha-m n 1 tax dicentrarchus labrax repid e6zh33_dicla	1	0.203481
BPA_4912862			1	4.17689
BPA_6930786	uniref100_g3neh8	uniref100_g3neh8 glutamate dehydrogenase n 1 tax gasterosteus aculeatus repid g3neh8_gasac	1	0.414038
BPA_6926645	uniref100_g3n9v8	uniref100_g3n9v8 integrin beta n 1 tax gasterosteus aculeatus repid g3n9v8_gasac	1	1.67113
BPA_6930169			1	0.197943
BPA_14816	uniref100_i3k6z1	uniref100_i3k6z1 uncharacterized protein n 1 tax oreochromis niloticus repid i3k6z1_oreni	1	0.328863
BPA_5106582			1	0.133827
BPA_6903338	uniref100_upi0002a4a1a5	uniref100_upi0002a4a1a5 predicted: choline transporter-like protein 2-like n 1 tax oryzias latipes repid upi0002a4a1a5	1	0.489279
BPA_5310891			1	0.222619
BPA_6919740	uniref100_q4su50	uniref100_q4su50 chromosome undetermined scaf14025 whole genome shotgun sequence. (fragment) n 1 tax tetraodon nigroviridis repid q4su50_tetng	1	0.327546
BPA_6926802	uniref100_e6zis6	uniref100_e6zis6 protein shisa-2 homolog n 1 tax dicentrarchus labrax repid e6zis6_dicla	1	0.248934
BPA_6909255	uniref100_i3itw8	uniref100_i3itw8 eukaryotic translation initiation factor 3 subunit e n 1 tax oreochromis niloticus repid i3itw8_oreni	1	0.552341
BPA_10283			1	32.2083
BPA_6922991	uniref100_i3its4	uniref100_i3its4 uncharacterized protein n 1 tax oreochromis niloticus repid i3its4_oreni	1	0.0767159
BPA_6901599	uniref100_g3p5b7	uniref100_g3p5b7 uncharacterized protein n 1 tax gasterosteus aculeatus repid g3p5b7_gasac	1	0.432524
BPA_6913262	uniref100_i3jst7	uniref100_i3jst7 uncharacterized protein n 1 tax oreochromis niloticus repid i3jst7_oreni	1	4.07815
BPA_6913301	uniref100_i3kfk1	uniref100_i3kfk1 uncharacterized protein (fragment) n 1 tax oreochromis niloticus repid i3kfk1_oreni	1	1.89472
BPA_6929711	uniref100_upi0002990f75	uniref100_upi0002990f75 upi0002990f75 related cluster n 1 tax unknown repid upi0002990f75	1	25.765
BPA_6932460	uniref100_h2uup9	uniref100_h2uup9 uncharacterized protein (fragment) n 1 tax takifugu rubripes repid h2uup9_takru	1	0.364365
BPA_6932820			1	0.588298
BPA_6921670	uniref100_h3ddn2	uniref100_h3ddn2 guanylate cyclase (fragment) n 1 tax tetraodon nigroviridis repid h3ddn2_tetng	1	0.237931
BPA_6902574	uniref100_q0pvd6	uniref100_q0pvd6 protein tyrosine phosphatase alpha n 1 tax paralichthys olivaceus repid q0pvd6_parol	1	1.92064
BPA_6901863	uniref100_h2t9c0	uniref100_h2t9c0 ubiquitin carboxyl-terminal hydrolase (fragment) n 2 tax takifugu rubripes repid h2t9c0_takru	1	1.87991
BPA_6919549	uniref100_h2t9d3	uniref100_h2t9d3 uncharacterized protein (fragment) n 1 tax takifugu rubripes repid h2t9d3_takru	1	176.095
BPA_6908721	uniref100_i3j2i6	uniref100_i3j2i6 uncharacterized protein n 1 tax oreochromis niloticus repid i3j2i6_oreni	1	0.121802
BPA_6919570	uniref100_upi000298eeb7	uniref100_upi000298eeb7 upi000298eeb7 related cluster n 1 tax unknown repid upi000298eeb7	1	0.213599
BPA_15502			1	0.15548
BPA_6907703	uniref100_upi0002a4823f	uniref100_upi0002a4823f predicted: uncharacterized protein loc101156394 n 1 tax oryzias latipes repid upi0002a4823f	1	0.396945
BPA_6658942	uniref100_c3kj56	uniref100_c3kj56 39s ribosomal protein l13 mitochondrial n 1 tax anoplopoma fimbria repid c3kj56_anofi	1	3.23311
BPA_6060863	uniref100_i3jfa0	uniref100_i3jfa0 uncharacterized protein (fragment) n 1 tax oreochromis niloticus repid i3jfa0_oreni	1	0.314476
BPA_6931482	uniref100_h2thk2	uniref100_h2thk2 uncharacterized protein (fragment) n 2 tax takifugu rubripes repid h2thk2_takru	1	1.95407
BPA_58	uniref100_upi0001de5c25	uniref100_upi0001de5c25 upi0001de5c25 related cluster n 1 tax unknown repid upi0001de5c25	1	5.53884
BPA_6900526			1	0.23913
BPA_6908981	uniref100_b5x2f3	uniref100_b5x2f3 renin receptor n 1 tax salmo salar repid b5x2f3_salsa	1	1.682
BPA_6925848	uniref100_h3cfv4	uniref100_h3cfv4 uncharacterized protein (fragment) n 1 tax tetraodon nigroviridis repid h3cfv4_tetng	1	0.241152
BPA_6902362	uniref100_i3jd33	uniref100_i3jd33 uncharacterized protein (fragment) n 1 tax oreochromis niloticus repid i3jd33_oreni	1	0.0150349
BPA_6756018			1	0.145854
BPA_6201257	uniref100_q6pbj9	uniref100_q6pbj9 ribosomal protein large p2 n 1 tax danio rerio repid q6pbj9_danre	1	0.405141
BPA_547	uniref100_i3k9w7	uniref100_i3k9w7 uncharacterized protein n 1 tax oreochromis niloticus repid i3k9w7_oreni	1	0.58328
BPA_6907714	uniref100_i3jxu4	uniref100_i3jxu4 uncharacterized protein n 1 tax oreochromis niloticus repid i3jxu4_oreni	1	9.85907
BPA_6926882	uniref100_g3pcq0	uniref100_g3pcq0 uncharacterized protein n 1 tax gasterosteus aculeatus repid g3pcq0_gasac	1	0.55307
BPA_6905716	uniref100_g3nnm4	uniref100_g3nnm4 uncharacterized protein n 1 tax gasterosteus aculeatus repid g3nnm4_gasac	1	42.6438
BPA_6902133	uniref100_i3ks35	uniref100_i3ks35 uncharacterized protein n 1 tax oreochromis niloticus repid i3ks35_oreni	1	0.469251
BPA_6753251			1	0.0134794
BPA_6910572	uniref100_i3kdh9	uniref100_i3kdh9 uncharacterized protein n 1 tax oreochromis niloticus repid i3kdh9_oreni	1	0.205886
BPA_6919610	uniref100_i3k8d9	uniref100_i3k8d9 uncharacterized protein n 1 tax oreochromis niloticus repid i3k8d9_oreni	1	0.265482
BPA_6910568	uniref100_e6zij3	uniref100_e6zij3 uncharacterized protein n 1 tax dicentrarchus labrax repid e6zij3_dicla	1	0.00525257
BPA_6907419	uniref100_q4rzu0	uniref100_q4rzu0 chromosome 18 scaf14786 whole genome shotgun sequence n 1 tax tetraodon nigroviridis repid q4rzu0_tetng	1	0.179053
BPA_6904767			1	0.317926
BPA_6926685			1	0.303192
BPA_6928814			1	43.614
BPA_6908052	uniref100_h3c382	uniref100_h3c382 uncharacterized protein (fragment) n 1 tax tetraodon nigroviridis repid h3c382_tetng	1	0.209045
BPA_5625824			1	27.1285
BPA_6906535	uniref100_f1c7c9	uniref100_f1c7c9 organic solute transporter subunit alpha (fragment) n 1 tax perca flavescens repid f1c7c9_perfv	1	0.471676
BPA_6908457	uniref100_c1bm45	uniref100_c1bm45 microsomal glutathione s-transferase 1 n 1 tax osmerus mordax repid c1bm45_osmmo	1	0.25562
BPA_6902387	uniref100_i3ku84	uniref100_i3ku84 uncharacterized protein (fragment) n 1 tax oreochromis niloticus repid i3ku84_oreni	1	12.4329
BPA_6910357	uniref100_h2mkw6	uniref100_h2mkw6 uncharacterized protein (fragment) n 2 tax oryzias latipes repid h2mkw6_oryla	1	0.187486
BPA_6722393			1	0.204361
BPA_6906118	uniref100_i3kb86	uniref100_i3kb86 uncharacterized protein n 1 tax oreochromis niloticus repid i3kb86_oreni	1	0.386998
BPA_6929272	uniref100_i3k2v0	uniref100_i3k2v0 kynureninase (fragment) n 1 tax oreochromis niloticus repid i3k2v0_oreni	1	0.537095
BPA_6915147	uniref100_h3cku2	uniref100_h3cku2 uncharacterized protein n 1 tax tetraodon nigroviridis repid h3cku2_tetng	1	3.50037
BPA_6904283	uniref100_i3k5g9	uniref100_i3k5g9 ubiquitin carboxyl-terminal hydrolase n 1 tax oreochromis niloticus repid i3k5g9_oreni	1	3.01933
BPA_6907557			1	0.160101
BPA_6932241	uniref100_e6zhm2	uniref100_e6zhm2 protein fam53b n 1 tax dicentrarchus labrax repid e6zhm2_dicla	1	0.396833
BPA_6898958	uniref100_g3p748	uniref100_g3p748 uncharacterized protein n 2 tax gasterosteus aculeatus repid g3p748_gasac	1	0.266921
BPA_6930950	uniref100_i3ix07	uniref100_i3ix07 synaptosomal-associated protein n 1 tax oreochromis niloticus repid i3ix07_oreni	1	1.90335
BPA_15501			1	2.74636
BPA_6931726	uniref100_i3j617	uniref100_i3j617 uncharacterized protein n 1 tax oreochromis niloticus repid i3j617_oreni	1	0.516038
BPA_6917542	uniref100_i3k8m8	uniref100_i3k8m8 uncharacterized protein (fragment) n 1 tax oreochromis niloticus repid i3k8m8_oreni	1	0.515675
BPA_6107319			1	0.0715451
BPA_6909960	uniref100_f6kmr4	uniref100_f6kmr4 clathrin light chain a n 1 tax epinephelus coioides repid f6kmr4_epico	1	2.34993
BPA_6932100			1	0.000997965
BPA_6904692	uniref100_h3c190	uniref100_h3c190 uncharacterized protein (fragment) n 1 tax tetraodon nigroviridis repid h3c190_tetng	1	0.175913
BPA_6825705			1	1.74267
BPA_6905338	uniref100_g3q9g9	uniref100_g3q9g9 uncharacterized protein (fragment) n 1 tax gasterosteus aculeatus repid g3q9g9_gasac	1	3.77248
BPA_5528	uniref100_upi0002a485ca	uniref100_upi0002a485ca predicted: calcium signal-modulating cyclophilin ligand-like n 1 tax oryzias latipes repid upi0002a485ca	1	2.72208
BPA_6930716	uniref100_h2s9f6	uniref100_h2s9f6 uncharacterized protein n 1 tax takifugu rubripes repid h2s9f6_takru	1	0.415119
BPA_6927527	uniref100_q4t186	uniref100_q4t186 chromosome undetermined scaf10698 whole genome shotgun sequence. (fragment) n 1 tax tetraodon nigroviridis repid q4t186_tetng	1	0.297695
BPA_6902157	uniref100_upi000298b8e7	uniref100_upi000298b8e7 upi000298b8e7 related cluster n 1 tax unknown repid upi000298b8e7	1	0.124431
BPA_5993106	uniref100_g3pjm3	uniref100_g3pjm3 uncharacterized protein n 1 tax gasterosteus aculeatus repid g3pjm3_gasac	1	0.540209
BPA_6911883	uniref100_e6zgb5	uniref100_e6zgb5 constitutive coactivator of ppar-gamma-like protein 1 n 1 tax dicentrarchus labrax repid e6zgb5_dicla	1	1.78593
BPA_6931618	uniref100_h2mab8	uniref100_h2mab8 uncharacterized protein (fragment) n 2 tax oryzias latipes repid h2mab8_oryla	1	3.67697
BPA_6816541	uniref100_h2uj25	uniref100_h2uj25 uncharacterized protein (fragment) n 1 tax takifugu rubripes repid h2uj25_takru	1	0.0416629
BPA_6900633	uniref100_b0kvd7	uniref100_b0kvd7 sb:cb1043 (fragment) n 1 tax danio rerio repid b0kvd7_danre	1	0.125715
BPA_6931297	uniref100_g3nzl8	uniref100_g3nzl8 uncharacterized protein n 1 tax gasterosteus aculeatus repid g3nzl8_gasac	1	2.41421
BPA_6910421	uniref100_g3nqe7	uniref100_g3nqe7 uncharacterized protein (fragment) n 1 tax gasterosteus aculeatus repid g3nqe7_gasac	1	2.8099
BPA_6911816	uniref100_i3k5v5	uniref100_i3k5v5 uncharacterized protein n 1 tax oreochromis niloticus repid i3k5v5_oreni	1	1.75561
BPA_5780481	uniref100_upi0002a4be9b	uniref100_upi0002a4be9b predicted: cklf-like marvel transmembrane domain-containing protein 8-like n 1 tax oryzias latipes repid upi0002a4be9b	1	0.365932
BPA_6898208			1	0.259098
BPA_6926113	uniref100_upi000298eab3	uniref100_upi000298eab3 upi000298eab3 related cluster n 1 tax unknown repid upi000298eab3	1	2.19843
BPA_9419	uniref100_h3cwy3	uniref100_h3cwy3 uncharacterized protein (fragment) n 2 tax tetraodon nigroviridis repid h3cwy3_tetng	1	3.23598
BPA_6909023	uniref100_i3kxs4	uniref100_i3kxs4 uncharacterized protein n 1 tax oreochromis niloticus repid i3kxs4_oreni	1	0.20311
BPA_6905017	uniref100_i3jzz0	uniref100_i3jzz0 uncharacterized protein n 1 tax oreochromis niloticus repid i3jzz0_oreni	1	5.74644
BPA_6901347	uniref100_upi00027f8288	uniref100_upi00027f8288 upi00027f8288 related cluster n 1 tax unknown repid upi00027f8288	1	1.88557
BPA_4112510	uniref100_i3k751	uniref100_i3k751 uncharacterized protein n 1 tax oreochromis niloticus repid i3k751_oreni	1	0.0787575
BPA_6906866	uniref100_h2lq27	uniref100_h2lq27 uncharacterized protein (fragment) n 1 tax oryzias latipes repid h2lq27_oryla	1	0.464822
BPA_6911775	uniref100_e6zh40	uniref100_e6zh40 probable proline dehydrogenase 2 n 1 tax dicentrarchus labrax repid e6zh40_dicla	1	2.59881
BPA_6904743	uniref100_i3jr78	uniref100_i3jr78 uncharacterized protein n 1 tax oreochromis niloticus repid i3jr78_oreni	1	28.4947
BPA_6900686	uniref100_i3kvd7	uniref100_i3kvd7 uncharacterized protein (fragment) n 1 tax oreochromis niloticus repid i3kvd7_oreni	1	2.29535
BPA_6931492	uniref100_i3j596	uniref100_i3j596 uncharacterized protein n 1 tax oreochromis niloticus repid i3j596_oreni	1	0.464815
BPA_6906894	uniref100_i3jua9	uniref100_i3jua9 uncharacterized protein n 1 tax oreochromis niloticus repid i3jua9_oreni	1	0.384737
BPA_6901884	uniref100_q4t1z4	uniref100_q4t1z4 chromosome undetermined scaf10410 whole genome shotgun sequence. (fragment) n 1 tax tetraodon nigroviridis repid q4t1z4_tetng	1	1.73272
BPA_6907650	uniref100_i3kda3	uniref100_i3kda3 uncharacterized protein n 1 tax oreochromis niloticus repid i3kda3_oreni	1	0.204763
BPA_6905363	uniref100_i3jrw5	uniref100_i3jrw5 uncharacterized protein n 1 tax oreochromis niloticus repid i3jrw5_oreni	1	1.77002
BPA_4603354			1	5.09728
BPA_14187			1	0.33391
BPA_6258684			1	0.18418
BPA_6572749			1	0.230017
BPA_6931139			1	1.68932
BPA_6904680			1	0.140988
BPA_9410	uniref100_g3n5g9	uniref100_g3n5g9 uncharacterized protein n 1 tax gasterosteus aculeatus repid g3n5g9_gasac	1	1.79242
BPA_6542335	uniref100_o93446	uniref100_o93446 annexin n 1 tax oryzias latipes repid o93446_oryla	1	0.374246
BPA_6932806	uniref100_e6zhv7	uniref100_e6zhv7 heparan sulfate glucosamine 3-o-sulfotransferase 3b1 n 1 tax dicentrarchus labrax repid e6zhv7_dicla	1	0.479513
BPA_6639384	uniref100_i3kep9	uniref100_i3kep9 uncharacterized protein n 1 tax oreochromis niloticus repid i3kep9_oreni	1	19.7086
BPA_6932179			1	0.292128
BPA_6907274			1	0.383782
BPA_6900059			1	1.85847
BPA_6918320	uniref100_g3pc89	uniref100_g3pc89 uncharacterized protein (fragment) n 1 tax gasterosteus aculeatus repid g3pc89_gasac	1	2.26011
BPA_6897942			1	0.206065
BPA_9708	uniref100_i3k335	uniref100_i3k335 uncharacterized protein (fragment) n 1 tax oreochromis niloticus repid i3k335_oreni	1	0.146488
BPA_6909525	uniref100_q4ry65	uniref100_q4ry65 chromosome 3 scaf14978 whole genome shotgun sequence n 1 tax tetraodon nigroviridis repid q4ry65_tetng	1	0.0453795
BPA_6900316			1	0.0497516
BPA_6910864	uniref100_i3j019	uniref100_i3j019 uncharacterized protein n 1 tax oreochromis niloticus repid i3j019_oreni	1	2.6723
BPA_6929402			1	0.212922
BPA_6907702	uniref100_i3jrz0	uniref100_i3jrz0 uncharacterized protein n 1 tax oreochromis niloticus repid i3jrz0_oreni	1	0.543314
BPA_6914182	uniref100_i3jw69	uniref100_i3jw69 uncharacterized protein n 1 tax oreochromis niloticus repid i3jw69_oreni	1	0.298217
BPA_6011999			1	0.130022
BPA_13604	uniref100_g9bbx5	uniref100_g9bbx5 tapasin n 1 tax dicentrarchus labrax repid g9bbx5_dicla	1	0.532471
BPA_6911073			1	0.0591681
BPA_6138689	uniref100_i3k938	uniref100_i3k938 uncharacterized protein n 1 tax oreochromis niloticus repid i3k938_oreni	1	0.375915
BPA_6900126	uniref100_i3jem5	uniref100_i3jem5 uncharacterized protein (fragment) n 1 tax oreochromis niloticus repid i3jem5_oreni	1	0.128556
BPA_3989069	uniref100_q50d52	uniref100_q50d52 glycoprotein a-rich protein n 1 tax gasterosteus aculeatus repid q50d52_gasac	1	0.0975503
BPA_6909516	uniref100_i3k7z3	uniref100_i3k7z3 uncharacterized protein n 2 tax pseudocrenilabrinae repid i3k7z3_oreni	1	4.2641
BPA_6920285	uniref100_i3jdk7	uniref100_i3jdk7 uncharacterized protein n 1 tax oreochromis niloticus repid i3jdk7_oreni	1	2.89726
BPA_9379	uniref100_upi0002a4ca26	uniref100_upi0002a4ca26 predicted: fatty acid 2-hydroxylase-like n 1 tax oryzias latipes repid upi0002a4ca26	1	3.97537
BPA_6910639	uniref100_i3kjf7	uniref100_i3kjf7 uncharacterized protein n 1 tax oreochromis niloticus repid i3kjf7_oreni	1	0.426122
BPA_6909298	uniref100_i3jvc0	uniref100_i3jvc0 fibroblast growth factor receptor n 1 tax oreochromis niloticus repid i3jvc0_oreni	1	0.429493
BPA_6908004	uniref100_i3kez0	uniref100_i3kez0 uncharacterized protein n 1 tax oreochromis niloticus repid i3kez0_oreni	1	2.28168
BPA_6910172	uniref100_i3kug5	uniref100_i3kug5 uncharacterized protein n 1 tax oreochromis niloticus repid i3kug5_oreni	1	2.8728
BPA_6899243			1	2.89368
BPA_6902038	uniref100_i3jey9	uniref100_i3jey9 uncharacterized protein n 1 tax oreochromis niloticus repid i3jey9_oreni	1	0.14507
BPA_14123			1	0.489615
BPA_6904177	uniref100_g3nqy5	uniref100_g3nqy5 uncharacterized protein n 1 tax gasterosteus aculeatus repid g3nqy5_gasac	1	2.9091
BPA_6159814	uniref100_h2tpx9	uniref100_h2tpx9 delta-aminolevulinic acid dehydratase (fragment) n 2 tax takifugu rubripes repid h2tpx9_takru	1	2.78424
BPA_6931863	uniref100_f1c760	uniref100_f1c760 26s proteasome non-atpase regulatory subunit 3 (fragment) n 1 tax perca flavescens repid f1c760_perfv	1	2.27182
BPA_2636	uniref100_upi000298ec85	uniref100_upi000298ec85 upi000298ec85 related cluster n 1 tax unknown repid upi000298ec85	1	0.156413
BPA_7992	uniref100_i3kwx8	uniref100_i3kwx8 uncharacterized protein n 1 tax oreochromis niloticus repid i3kwx8_oreni	1	1.98101
BPA_6929625	uniref100_upi000298c2f8	uniref100_upi000298c2f8 upi000298c2f8 related cluster n 1 tax unknown repid upi000298c2f8	1	0.526811
BPA_6908043			1	0.308218
BPA_6907845			1	0.338617
BPA_6901429			1	0.621861
BPA_6931355			1	0.160274
BPA_6909634			1	0.352771
BPA_6114480	uniref100_i3klu1	uniref100_i3klu1 uncharacterized protein n 1 tax oreochromis niloticus repid i3klu1_oreni	1	0.283057
BPA_6923897	uniref100_upi0002a47b80	uniref100_upi0002a47b80 predicted: zinc finger protein 335-like n 1 tax oryzias latipes repid upi0002a47b80	1	0.425385
BPA_6911421	uniref100_h3b2h4	uniref100_h3b2h4 uncharacterized protein n 1 tax latimeria chalumnae repid h3b2h4_latch	1	0.350535
BPA_2203769			1	74.8499
BPA_4639992	uniref100_h2ml86	uniref100_h2ml86 uncharacterized protein n 1 tax oryzias latipes repid h2ml86_oryla	1	3373.72
BPA_16361	uniref100_i3kfp4	uniref100_i3kfp4 uncharacterized protein n 1 tax oreochromis niloticus repid i3kfp4_oreni	1	4.13975
BPA_6929492	uniref100_g3py87	uniref100_g3py87 uncharacterized protein n 1 tax gasterosteus aculeatus repid g3py87_gasac	1	0.477744
BPA_6786198	uniref100_i3jwn9	uniref100_i3jwn9 uncharacterized protein n 1 tax oreochromis niloticus repid i3jwn9_oreni	1	0.485042
BPA_4927773	uniref100_g3px42	uniref100_g3px42 uncharacterized protein (fragment) n 1 tax gasterosteus aculeatus repid g3px42_gasac	1	0.22279
BPA_16881	uniref100_i3jie5	uniref100_i3jie5 uncharacterized protein n 1 tax oreochromis niloticus repid i3jie5_oreni	1	2.41362
BPA_6932120	uniref100_e6zev5	uniref100_e6zev5 c4b-binding protein alpha chain n 1 tax dicentrarchus labrax repid e6zev5_dicla	1	0.137649
BPA_5086923			1	0.0971894
BPA_6908325			1	0.530634
BPA_6902317	uniref100_upi000298a660	uniref100_upi000298a660 upi000298a660 related cluster n 1 tax unknown repid upi000298a660	1	2.22716
BPA_6911695	uniref100_i3kjl2	uniref100_i3kjl2 uncharacterized protein (fragment) n 1 tax oreochromis niloticus repid i3kjl2_oreni	1	1.91128
BPA_6524475	uniref100_j0k0n4	uniref100_j0k0n4 endoglucanase y n 1 tax rhizobium leguminosarum bv. viciae wsm1455 repid j0k0n4_rhilv	1	2.56649
BPA_6902771	uniref100_b5x3g2	uniref100_b5x3g2 repressor of rna polymerase iii transcription maf1 homolog n 1 tax salmo salar repid b5x3g2_salsa	1	0.453613
BPA_11042			1	0.147902
BPA_6931736	uniref100_i3kau2	uniref100_i3kau2 uncharacterized protein n 1 tax oreochromis niloticus repid i3kau2_oreni	1	1.59955
BPA_6911000	uniref100_i3ixv2	uniref100_i3ixv2 uncharacterized protein n 1 tax oreochromis niloticus repid i3ixv2_oreni	1	0.192247
BPA_1745	uniref100_q4sv25	uniref100_q4sv25 chromosome 8 scaf13813 whole genome shotgun sequence. (fragment) n 1 tax tetraodon nigroviridis repid q4sv25_tetng	1	3.09508
BPA_6931222	uniref100_g3nh97	uniref100_g3nh97 uncharacterized protein n 1 tax gasterosteus aculeatus repid g3nh97_gasac	1	0.496799
BPA_17163	uniref100_i3iv67	uniref100_i3iv67 uncharacterized protein n 1 tax oreochromis niloticus repid i3iv67_oreni	1	0.187122
BPA_6916223	uniref100_g3pjv3	uniref100_g3pjv3 uncharacterized protein (fragment) n 1 tax gasterosteus aculeatus repid g3pjv3_gasac	1	0.445323
BPA_6904098	uniref100_i3kli3	uniref100_i3kli3 uncharacterized protein n 1 tax oreochromis niloticus repid i3kli3_oreni	1	0.31018
BPA_6928050	uniref100_i3kf71	uniref100_i3kf71 uncharacterized protein n 1 tax oreochromis niloticus repid i3kf71_oreni	1	2.98797
BPA_6226328	uniref100_g3q4q8	uniref100_g3q4q8 uncharacterized protein n 1 tax gasterosteus aculeatus repid g3q4q8_gasac	1	4.57007
BPA_6904693	uniref100_upi0002988d50	uniref100_upi0002988d50 upi0002988d50 related cluster n 1 tax unknown repid upi0002988d50	1	18.4672
BPA_6930411	uniref100_g3q7n2	uniref100_g3q7n2 uncharacterized protein (fragment) n 1 tax gasterosteus aculeatus repid g3q7n2_gasac	1	5.92834
BPA_6476672			1	1.64325
BPA_6928130	uniref100_a9ukk5	uniref100_a9ukk5 tnf-related apoptosis inducing ligand n 1 tax siniperca chuatsi repid a9ukk5_sinch	1	0.338131
BPA_6923894			1	0.283397
BPA_6380308	uniref100_upi000065df2a	uniref100_upi000065df2a upi000065df2a related cluster n 1 tax unknown repid upi000065df2a	1	0.264633
BPA_6905562	uniref100_i3ixw4	uniref100_i3ixw4 uncharacterized protein n 1 tax oreochromis niloticus repid i3ixw4_oreni	1	2.49681
BPA_6930115	uniref100_g3pvv8	uniref100_g3pvv8 uncharacterized protein n 1 tax gasterosteus aculeatus repid g3pvv8_gasac	1	2.68639
BPA_6922954	uniref100_i3kkw5	uniref100_i3kkw5 uncharacterized protein (fragment) n 1 tax oreochromis niloticus repid i3kkw5_oreni	1	2.99664
BPA_6899403	uniref100_upi0002990415	uniref100_upi0002990415 upi0002990415 related cluster n 1 tax unknown repid upi0002990415	1	0.422229
BPA_3826644			1	0.357239
BPA_6915332	uniref100_i3kr85	uniref100_i3kr85 uncharacterized protein n 1 tax oreochromis niloticus repid i3kr85_oreni	1	29.3343
BPA_4883985			1	0.293442
BPA_15755	uniref100_upi000298ce99	uniref100_upi000298ce99 upi000298ce99 related cluster n 1 tax unknown repid upi000298ce99	1	1.72893
BPA_425			1	0.339485
BPA_13752	uniref100_i3jlh8	uniref100_i3jlh8 uncharacterized protein (fragment) n 1 tax oreochromis niloticus repid i3jlh8_oreni	1	0.182348
BPA_15771			1	0.574726
BPA_6904588			1	0.432128
BPA_6919545	uniref100_i3j6a9	uniref100_i3j6a9 uncharacterized protein n 1 tax oreochromis niloticus repid i3j6a9_oreni	1	2.33774
BPA_6926498	uniref100_a0ezx5	uniref100_a0ezx5 glyceraldehyde-3-phosphate dehydrogenase (fragment) n 1 tax scophthalmus maximus repid a0ezx5_psemx	1	0.29926
BPA_6928620			1	0.0496737
BPA_6898538			1	13.5091
BPA_5410299			1	0.243646
BPA_6929231	uniref100_b5x5z3	uniref100_b5x5z3 26s protease regulatory subunit 4 n 1 tax salmo salar repid b5x5z3_salsa	1	3.21098
BPA_6932351	uniref100_g3qc61	uniref100_g3qc61 uncharacterized protein n 1 tax gasterosteus aculeatus repid g3qc61_gasac	1	1.55272
BPA_6931693			1	0.264436
BPA_6929480	uniref100_i3iwu1	uniref100_i3iwu1 adenylosuccinate synthetase (fragment) n 1 tax oreochromis niloticus repid i3iwu1_oreni	1	3.45155
BPA_6470144	uniref100_i3jiw4	uniref100_i3jiw4 uncharacterized protein n 1 tax oreochromis niloticus repid i3jiw4_oreni	1	2.33692
BPA_6922785	uniref100_g3nw61	uniref100_g3nw61 uncharacterized protein (fragment) n 1 tax gasterosteus aculeatus repid g3nw61_gasac	1	0.384611
BPA_6911540	uniref100_i3ktu3	uniref100_i3ktu3 uncharacterized protein n 1 tax oreochromis niloticus repid i3ktu3_oreni	1	0.358889
BPA_3441	uniref100_i1srk7	uniref100_i1srk7 mitochondrial uncoupling protein 3 (fragment) n 1 tax oryzias melastigma repid i1srk7_9smeg	1	0.300736
BPA_6932497	uniref100_q9w712	uniref100_q9w712 peroxisome proliferator-activated receptor gamma n 1 tax platichthys flesus repid q9w712_plafe	1	2.35388
BPA_6727613			1	0.185241
BPA_6553840	uniref100_upi000298e04d	uniref100_upi000298e04d upi000298e04d related cluster n 1 tax unknown repid upi000298e04d	1	4.33193
BPA_6928211	uniref100_i3krq2	uniref100_i3krq2 uncharacterized protein n 1 tax oreochromis niloticus repid i3krq2_oreni	1	2.92245
BPA_6601906	uniref100_g3q2w4	uniref100_g3q2w4 proteasome subunit beta type n 1 tax gasterosteus aculeatus repid g3q2w4_gasac	1	3.25316
BPA_5543	uniref100_q4sb45	uniref100_q4sb45 chromosome undetermined scaf14677 whole genome shotgun sequence n 2 tax tetraodon nigroviridis repid q4sb45_tetng	1	0.461825
BPA_6356338	uniref100_g3nz38	uniref100_g3nz38 uncharacterized protein n 1 tax gasterosteus aculeatus repid g3nz38_gasac	1	1.56164
BPA_6908191	uniref100_j7fih6	uniref100_j7fih6 c1 inhibitor n 1 tax oplegnathus fasciatus repid j7fih6_9pero	1	0.343887
BPA_5994475	uniref100_i3j7r7	uniref100_i3j7r7 caveolin n 1 tax oreochromis niloticus repid i3j7r7_oreni	1	0.172764
BPA_6922715	uniref100_b5xe18	uniref100_b5xe18 6-pyruvoyl tetrahydrobiopterin synthase n 1 tax salmo salar repid b5xe18_salsa	1	0.651748
BPA_6908648			1	0.198268
BPA_6904059			1	0.043499
BPA_6909333	uniref100_g3pcf7	uniref100_g3pcf7 uncharacterized protein n 1 tax gasterosteus aculeatus repid g3pcf7_gasac	1	2.57591
BPA_5992989			1	1.78618
BPA_6910166	uniref100_i3kfu4	uniref100_i3kfu4 uncharacterized protein n 1 tax oreochromis niloticus repid i3kfu4_oreni	1	0.345828
BPA_6899327			1	0.0361623
BPA_6917890	uniref100_g3nuu2	uniref100_g3nuu2 uncharacterized protein n 1 tax gasterosteus aculeatus repid g3nuu2_gasac	1	1.61284
BPA_5196	uniref100_e6zha1	uniref100_e6zha1 centrosomal protein of 55 kda n 1 tax dicentrarchus labrax repid e6zha1_dicla	1	8.53281
BPA_6627540	uniref100_i3jg49	uniref100_i3jg49 uncharacterized protein n 1 tax oreochromis niloticus repid i3jg49_oreni	1	2.44746
BPA_6932447			1	0.187998
BPA_6909024			1	1.70845
BPA_6907550	uniref100_i3j470	uniref100_i3j470 uncharacterized protein n 1 tax oreochromis niloticus repid i3j470_oreni	1	8.1028
BPA_6923800	uniref100_i3k3t6	uniref100_i3k3t6 uncharacterized protein n 1 tax oreochromis niloticus repid i3k3t6_oreni	1	32.0258
BPA_3460	uniref100_i3j4i6	uniref100_i3j4i6 uncharacterized protein n 1 tax oreochromis niloticus repid i3j4i6_oreni	1	1.96687
BPA_8393	uniref100_g3nv81	uniref100_g3nv81 uncharacterized protein n 1 tax gasterosteus aculeatus repid g3nv81_gasac	1	0.209164
BPA_7458	uniref100_i3k8w0	uniref100_i3k8w0 uncharacterized protein n 1 tax oreochromis niloticus repid i3k8w0_oreni	1	5.97668
BPA_6900533	uniref100_g3q9w4	uniref100_g3q9w4 uncharacterized protein n 1 tax gasterosteus aculeatus repid g3q9w4_gasac	1	0.274898
BPA_6932847	uniref100_f8uv57	uniref100_f8uv57 glutathione peroxidase n 1 tax seriola lalandi repid f8uv57_9perc	1	2.11875
BPA_4087056	uniref100_i3kej7	uniref100_i3kej7 uncharacterized protein n 1 tax oreochromis niloticus repid i3kej7_oreni	1	0.019143
BPA_6846137	uniref100_i3jy32	uniref100_i3jy32 uncharacterized protein n 1 tax oreochromis niloticus repid i3jy32_oreni	1	3.43201
BPA_6899833	uniref100_g1skl4	uniref100_g1skl4 uncharacterized protein n 1 tax oryctolagus cuniculus repid g1skl4_rabit	1	0.105944
BPA_9224	uniref100_c3khg9	uniref100_c3khg9 annexin n 1 tax anoplopoma fimbria repid c3khg9_anofi	1	0.297258
BPA_11593	uniref100_h2sw00	uniref100_h2sw00 uncharacterized protein (fragment) n 1 tax takifugu rubripes repid h2sw00_takru	1	0.336619
BPA_6910803			1	0.480061
BPA_6903129	uniref100_g3pkx6	uniref100_g3pkx6 uncharacterized protein (fragment) n 1 tax gasterosteus aculeatus repid g3pkx6_gasac	1	0.0877442
BPA_6903188	uniref100_i3jua7	uniref100_i3jua7 uncharacterized protein n 1 tax oreochromis niloticus repid i3jua7_oreni	1	0.310874
BPA_13149	uniref100_e3tev0	uniref100_e3tev0 acyl-protein thioesterase 2 n 1 tax ictalurus punctatus repid e3tev0_ictpu	1	2.69414
BPA_6929242	uniref100_i3j9s6	uniref100_i3j9s6 uncharacterized protein (fragment) n 1 tax oreochromis niloticus repid i3j9s6_oreni	1	0.589164
BPA_6898036			1	0.23849
BPA_6923483	uniref100_upi0002a4a8b2	uniref100_upi0002a4a8b2 predicted: alpha/beta hydrolase domain-containing protein 11-like n 1 tax oryzias latipes repid upi0002a4a8b2	1	3.18187
BPA_11927	uniref100_a5hl63	uniref100_a5hl63 heat shock protein 70 isoform 3 n 1 tax oryzias latipes repid a5hl63_oryla	1	0.207456
BPA_5940647			1	13.6569
BPA_6912635	uniref100_i3kvd4	uniref100_i3kvd4 uncharacterized protein n 1 tax oreochromis niloticus repid i3kvd4_oreni	1	29.4868
BPA_6903686			1	2.35284
BPA_6931883	uniref100_g3pya3	uniref100_g3pya3 uncharacterized protein (fragment) n 1 tax gasterosteus aculeatus repid g3pya3_gasac	1	0.485405
BPA_6908567	uniref100_h2t125	uniref100_h2t125 coronin n 1 tax takifugu rubripes repid h2t125_takru	1	0.158869
BPA_5672957			1	0.387704
BPA_6902082	uniref100_g3n5c1	uniref100_g3n5c1 uncharacterized protein n 1 tax gasterosteus aculeatus repid g3n5c1_gasac	1	0.160533
BPA_6914242	uniref100_k7g575	uniref100_k7g575 uncharacterized protein (fragment) n 1 tax pelodiscus sinensis repid k7g575_pelsi	1	4.90712
BPA_6145202	uniref100_b5x362	uniref100_b5x362 erythropoietin receptor n 1 tax salmo salar repid b5x362_salsa	1	0.0907566
BPA_6007148	uniref100_i3jdd1	uniref100_i3jdd1 uncharacterized protein n 1 tax oreochromis niloticus repid i3jdd1_oreni	1	92.8628
BPA_6920333	uniref100_i3ku63	uniref100_i3ku63 uncharacterized protein n 1 tax oreochromis niloticus repid i3ku63_oreni	1	0.567526
BPA_6927024	uniref100_h2s994	uniref100_h2s994 uncharacterized protein n 1 tax takifugu rubripes repid h2s994_takru	1	0.300018
BPA_6134301	uniref100_h2tnh3	uniref100_h2tnh3 uncharacterized protein (fragment) n 1 tax takifugu rubripes repid h2tnh3_takru	1	2.54459
BPA_3361098	uniref100_h2t757	uniref100_h2t757 uncharacterized protein n 1 tax takifugu rubripes repid h2t757_takru	1	0.518264
BPA_5563412	uniref100_q4sel7	uniref100_q4sel7 chromosome 10 scaf14616 whole genome shotgun sequence n 1 tax tetraodon nigroviridis repid q4sel7_tetng	1	2.69504
BPA_6929934	uniref100_h2mpr3	uniref100_h2mpr3 uncharacterized protein n 1 tax oryzias latipes repid h2mpr3_oryla	1	0.103431
BPA_6915351	uniref100_i3kde0	uniref100_i3kde0 uncharacterized protein n 1 tax oreochromis niloticus repid i3kde0_oreni	1	0.102427
BPA_3152984	uniref100_q7t3i8	uniref100_q7t3i8 riboflavin-binding protein n 1 tax oreochromis niloticus repid q7t3i8_oreni	1	0.413897
BPA_5005902			1	0.352734
BPA_6901133	uniref100_i3jg42	uniref100_i3jg42 uncharacterized protein n 1 tax oreochromis niloticus repid i3jg42_oreni	1	3.64493
BPA_15698	uniref100_g3p095	uniref100_g3p095 uncharacterized protein (fragment) n 1 tax gasterosteus aculeatus repid g3p095_gasac	1	0.415013
BPA_4568690	uniref100_i3kr56	uniref100_i3kr56 uncharacterized protein n 1 tax oreochromis niloticus repid i3kr56_oreni	1	0.260264
BPA_5547263	uniref100_upi0002990d50	uniref100_upi0002990d50 upi0002990d50 related cluster n 1 tax unknown repid upi0002990d50	1	0.186675
BPA_16175	uniref100_i3k2j5	uniref100_i3k2j5 uncharacterized protein n 1 tax oreochromis niloticus repid i3k2j5_oreni	1	68.6137
BPA_6907973			1	0.466136
BPA_5847012			1	0.0252697
BPA_10026	uniref100_i3j330	uniref100_i3j330 uncharacterized protein (fragment) n 1 tax oreochromis niloticus repid i3j330_oreni	1	1.78289
BPA_6899144			1	0.0287301
BPA_6908686			1	0.202567
BPA_5993916	uniref100_i3j4e2	uniref100_i3j4e2 uncharacterized protein n 1 tax oreochromis niloticus repid i3j4e2_oreni	1	75.0148
BPA_6899069			1	0.400169
BPA_1849	uniref100_e6zhc0	uniref100_e6zhc0 hyaluronan-binding protein 2 (fragment) n 1 tax dicentrarchus labrax repid e6zhc0_dicla	1	0.179939
BPA_6908225	uniref100_i3kth5	uniref100_i3kth5 uncharacterized protein n 1 tax oreochromis niloticus repid i3kth5_oreni	1	0.534731
BPA_15910	uniref100_i3izs5	uniref100_i3izs5 uncharacterized protein n 1 tax oreochromis niloticus repid i3izs5_oreni	1	1.60227
BPA_6903368	uniref100_h3axq2	uniref100_h3axq2 uncharacterized protein n 1 tax latimeria chalumnae repid h3axq2_latch	1	3528.87
BPA_6921742	uniref100_e6ziq1	uniref100_e6ziq1 serine/threonine-protein kinase sgk3 n 1 tax dicentrarchus labrax repid e6ziq1_dicla	1	3.62776
BPA_6922491	uniref100_h2vda9	uniref100_h2vda9 uncharacterized protein n 1 tax takifugu rubripes repid h2vda9_takru	1	1.50109
BPA_6907805			1	2.30161
BPA_6012207	uniref100_i3k6j3	uniref100_i3k6j3 uncharacterized protein n 1 tax oreochromis niloticus repid i3k6j3_oreni	1	0.255283
BPA_6909283	uniref100_h2m7q4	uniref100_h2m7q4 uncharacterized protein n 2 tax oryzias latipes repid h2m7q4_oryla	1	0.397951
BPA_12598	uniref100_i3jmn3	uniref100_i3jmn3 uncharacterized protein n 1 tax oreochromis niloticus repid i3jmn3_oreni	1	0.104687
BPA_6908526	uniref100_i3kme4	uniref100_i3kme4 uncharacterized protein n 1 tax oreochromis niloticus repid i3kme4_oreni	1	1.86109
BPA_6927441	uniref100_i3jbw0	uniref100_i3jbw0 uncharacterized protein n 1 tax oreochromis niloticus repid i3jbw0_oreni	1	5.16287
BPA_6909901	uniref100_i3kdu7	uniref100_i3kdu7 uncharacterized protein n 1 tax oreochromis niloticus repid i3kdu7_oreni	1	0.141087
BPA_6929278	uniref100_i3jnt6	uniref100_i3jnt6 uncharacterized protein n 1 tax oreochromis niloticus repid i3jnt6_oreni	1	0.291007
BPA_8563	uniref100_h2u6q3	uniref100_h2u6q3 uncharacterized protein n 1 tax takifugu rubripes repid h2u6q3_takru	1	2.37398
BPA_6911880			1	0.126267
BPA_4762441	uniref100_e6zgq8	uniref100_e6zgq8 arylsulfatase g n 1 tax dicentrarchus labrax repid e6zgq8_dicla	1	0.368391
BPA_6923016	uniref100_h2uza1	uniref100_h2uza1 uncharacterized protein (fragment) n 2 tax takifugu rubripes repid h2uza1_takru	1	0.261218
BPA_6910777	uniref100_g3pn29	uniref100_g3pn29 uncharacterized protein n 2 tax gasterosteus aculeatus repid g3pn29_gasac	1	0.179827
BPA_1925	uniref100_i3jzh1	uniref100_i3jzh1 uncharacterized protein n 1 tax oreochromis niloticus repid i3jzh1_oreni	1	0.208436
BPA_6927674	uniref100_i3k6n9	uniref100_i3k6n9 uncharacterized protein n 1 tax oreochromis niloticus repid i3k6n9_oreni	1	0.0363789
BPA_6911626	uniref100_e6zf38	uniref100_e6zf38 'glutaminase kidney isoform mitochondrial ' n 1 tax dicentrarchus labrax repid e6zf38_dicla	1	0.110341
BPA_6927005			1	0.258327
BPA_6924283	uniref100_i3j745	uniref100_i3j745 uncharacterized protein n 1 tax oreochromis niloticus repid i3j745_oreni	1	2.04398
BPA_6904123			1	0.381662
BPA_6910250	uniref100_i3iy40	uniref100_i3iy40 uncharacterized protein n 1 tax oreochromis niloticus repid i3iy40_oreni	1	0.277174
BPA_6920062	uniref100_h2sw01	uniref100_h2sw01 uncharacterized protein n 2 tax takifugu rubripes repid h2sw01_takru	1	0.382431
BPA_6903448	uniref100_a8d3k0	uniref100_a8d3k0 apolipoprotein n 1 tax lates calcarifer repid a8d3k0_latca	1	0.234279
BPA_15886			1	0.409761
BPA_6908539	uniref100_i3jvc0	uniref100_i3jvc0 fibroblast growth factor receptor n 1 tax oreochromis niloticus repid i3jvc0_oreni	1	0.384416
BPA_6926915	uniref100_e6zgq7	uniref100_e6zgq7 monocarboxylate transporter 7 n 1 tax dicentrarchus labrax repid e6zgq7_dicla	1	2.17519
BPA_4926148	uniref100_g3pvz3	uniref100_g3pvz3 uncharacterized protein n 1 tax gasterosteus aculeatus repid g3pvz3_gasac	1	1.56885
BPA_6903478	uniref100_i3jes7	uniref100_i3jes7 uncharacterized protein n 1 tax oreochromis niloticus repid i3jes7_oreni	1	0.425423
BPA_6910546	uniref100_h3dca4	uniref100_h3dca4 uncharacterized protein n 2 tax tetraodon nigroviridis repid h3dca4_tetng	1	1.65322
BPA_3828052			1	0.3962
BPA_6906150	uniref100_upi000298d2c2	uniref100_upi000298d2c2 upi000298d2c2 related cluster n 1 tax unknown repid upi000298d2c2	1	2.03025
BPA_6929921			1	0.282236
BPA_6904032	uniref100_i3jpr0	uniref100_i3jpr0 uncharacterized protein n 1 tax oreochromis niloticus repid i3jpr0_oreni	1	3.289
BPA_6638562	uniref100_h2l6b7	uniref100_h2l6b7 uncharacterized protein n 1 tax oryzias latipes repid h2l6b7_oryla	1	0.498535
BPA_16211			1	0.189081
BPA_6901987	uniref100_a0f030	uniref100_a0f030 arsenite-resistance protein (fragment) n 1 tax scophthalmus maximus repid a0f030_psemx	1	0.512726
BPA_6922245	uniref100_i3jal2	uniref100_i3jal2 uncharacterized protein n 1 tax oreochromis niloticus repid i3jal2_oreni	1	0.350793
BPA_3828756			1	0.309074
BPA_6811518	uniref100_e6zf89	uniref100_e6zf89 o-acyltransferase n 1 tax dicentrarchus labrax repid e6zf89_dicla	1	0.379659
BPA_5384	uniref100_i3jp69	uniref100_i3jp69 uncharacterized protein n 1 tax oreochromis niloticus repid i3jp69_oreni	1	3.10753
BPA_6909896	uniref100_i3jph2	uniref100_i3jph2 uncharacterized protein n 1 tax oreochromis niloticus repid i3jph2_oreni	1	0.450585
BPA_6900864	uniref100_i3jlp0	uniref100_i3jlp0 uncharacterized protein n 1 tax oreochromis niloticus repid i3jlp0_oreni	1	0.48022
BPA_6906089	uniref100_q0pfb8	uniref100_q0pfb8 cold-shock domain protein n 1 tax scophthalmus maximus repid q0pfb8_psemx	1	0.577735
BPA_6925748			1	0.298364
BPA_6898447			1	0.279219
BPA_6869617	uniref100_i3ktt8	uniref100_i3ktt8 uncharacterized protein n 1 tax oreochromis niloticus repid i3ktt8_oreni	1	0.316548
BPA_6932673	uniref100_upi000298b043	uniref100_upi000298b043 upi000298b043 related cluster n 1 tax unknown repid upi000298b043	1	2.1286
BPA_6929818	uniref100_i3jnu2	uniref100_i3jnu2 uncharacterized protein (fragment) n 1 tax oreochromis niloticus repid i3jnu2_oreni	1	0.427417
BPA_6922899	uniref100_c4b4u5	uniref100_c4b4u5 heat shock protein beta-1 n 1 tax thunnus orientalis repid c4b4u5_thuor	1	0.440641
BPA_6908250	uniref100_g3n819	uniref100_g3n819 uncharacterized protein (fragment) n 1 tax gasterosteus aculeatus repid g3n819_gasac	1	0.285509
BPA_6078742			1	2.03046
BPA_6931624	uniref100_g3p0s5	uniref100_g3p0s5 uncharacterized protein n 1 tax gasterosteus aculeatus repid g3p0s5_gasac	1	0.102977
BPA_3827484			1	0.000951277
BPA_6900627	uniref100_upi00029908d2	uniref100_upi00029908d2 upi00029908d2 related cluster n 1 tax unknown repid upi00029908d2	1	0.117689
BPA_6902272			1	0.136866
BPA_6911061			1	0.34402
BPA_6911783	uniref100_g3pn98	uniref100_g3pn98 uncharacterized protein n 1 tax gasterosteus aculeatus repid g3pn98_gasac	1	0.210896
BPA_6907541	uniref100_h2s3k8	uniref100_h2s3k8 uncharacterized protein n 1 tax takifugu rubripes repid h2s3k8_takru	1	0.345902
BPA_6922372			1	4.87159
BPA_4640820			1	0.129629
BPA_6903534	uniref100_g3nub1	uniref100_g3nub1 uncharacterized protein (fragment) n 1 tax gasterosteus aculeatus repid g3nub1_gasac	1	0.423156
BPA_6490253	uniref100_g3n9v8	uniref100_g3n9v8 integrin beta n 1 tax gasterosteus aculeatus repid g3n9v8_gasac	1	1.9581
BPA_6902396	uniref100_upi0002990721	uniref100_upi0002990721 upi0002990721 related cluster n 1 tax unknown repid upi0002990721	1	0.265704
BPA_5992991	uniref100_i3jiu1	uniref100_i3jiu1 uncharacterized protein n 1 tax oreochromis niloticus repid i3jiu1_oreni	1	84.5307
BPA_4298766			1	0.547637
BPA_4773365	uniref100_i3jrj4	uniref100_i3jrj4 uncharacterized protein n 1 tax oreochromis niloticus repid i3jrj4_oreni	1	0.212631
BPA_6900904			1	1.73236
BPA_1007	uniref100_i3kwe1	uniref100_i3kwe1 uncharacterized protein n 1 tax oreochromis niloticus repid i3kwe1_oreni	1	0.323591
BPA_6928415			1	0.325945
BPA_16697			1	0.143778
BPA_6931359	uniref100_d3jia6	uniref100_d3jia6 serotransferrin n 1 tax paralichthys olivaceus repid d3jia6_parol	1	0.295182
BPA_5671	uniref100_g3pt17	uniref100_g3pt17 uncharacterized protein n 2 tax gasterosteus aculeatus repid g3pt17_gasac	1	2.25056
BPA_6909374	uniref100_g3pzl5	uniref100_g3pzl5 uncharacterized protein n 1 tax gasterosteus aculeatus repid g3pzl5_gasac	1	1.99863
BPA_6707	uniref100_g3pga8	uniref100_g3pga8 uncharacterized protein n 1 tax gasterosteus aculeatus repid g3pga8_gasac	1	0.0591377
BPA_6910403	uniref100_upi000065dd48	uniref100_upi000065dd48 upi000065dd48 related cluster n 1 tax unknown repid upi000065dd48	1	0.342908
BPA_6932037			1	0.26263
BPA_6898073	uniref100_upi000298a7ce	uniref100_upi000298a7ce upi000298a7ce related cluster n 1 tax unknown repid upi000298a7ce	1	3.89372
BPA_6932682	uniref100_i3kx10	uniref100_i3kx10 uncharacterized protein n 1 tax oreochromis niloticus repid i3kx10_oreni	1	3.26799
BPA_6289938	uniref100_g3q718	uniref100_g3q718 uncharacterized protein n 1 tax gasterosteus aculeatus repid g3q718_gasac	1	0.0370026
BPA_6904524	uniref100_h2uh62	uniref100_h2uh62 uncharacterized protein n 1 tax takifugu rubripes repid h2uh62_takru	1	0.233363
BPA_6910811	uniref100_g3nsg2	uniref100_g3nsg2 uncharacterized protein n 1 tax gasterosteus aculeatus repid g3nsg2_gasac	1	0.261762
BPA_9357	uniref100_g3nbe5	uniref100_g3nbe5 uncharacterized protein n 1 tax gasterosteus aculeatus repid g3nbe5_gasac	1	0.114265
BPA_10340	uniref100_b6ziw4	uniref100_b6ziw4 aurora kinase b n 1 tax oryzias latipes repid b6ziw4_oryla	1	28.8431
BPA_6908502	uniref100_g3np15	uniref100_g3np15 uncharacterized protein (fragment) n 1 tax gasterosteus aculeatus repid g3np15_gasac	1	0.417331
BPA_6908633			1	2.27364
BPA_6396165			1	0.0798901
BPA_6905371	uniref100_g3pe13	uniref100_g3pe13 uncharacterized protein n 1 tax gasterosteus aculeatus repid g3pe13_gasac	1	0.536829
BPA_6898562	uniref100_q4s8r2	uniref100_q4s8r2 chromosome 7 scaf14703 whole genome shotgun sequence n 1 tax tetraodon nigroviridis repid q4s8r2_tetng	1	0.503199
BPA_6901986	uniref100_h3dcg7	uniref100_h3dcg7 uncharacterized protein (fragment) n 1 tax tetraodon nigroviridis repid h3dcg7_tetng	1	0.493928
BPA_6908408	uniref100_i3knk2	uniref100_i3knk2 uncharacterized protein n 1 tax oreochromis niloticus repid i3knk2_oreni	1	0.182642
BPA_6551217			1	0.316023
BPA_16918	uniref100_i3j2p3	uniref100_i3j2p3 uncharacterized protein (fragment) n 1 tax oreochromis niloticus repid i3j2p3_oreni	1	0.211405
BPA_6909379	uniref100_g3n747	uniref100_g3n747 uncharacterized protein (fragment) n 1 tax gasterosteus aculeatus repid g3n747_gasac	1	2.52618
BPA_6919904			1	0.254026
BPA_6904260	uniref100_i3k6p9	uniref100_i3k6p9 uncharacterized protein n 1 tax oreochromis niloticus repid i3k6p9_oreni	1	0.526641
BPA_6903225	uniref100_g3nxd4	uniref100_g3nxd4 uncharacterized protein n 1 tax gasterosteus aculeatus repid g3nxd4_gasac	1	2.15194
BPA_6930404	uniref100_g3nrr7	uniref100_g3nrr7 uncharacterized protein (fragment) n 1 tax gasterosteus aculeatus repid g3nrr7_gasac	1	1.57886
BPA_6901754	uniref100_i3kuk7	uniref100_i3kuk7 uncharacterized protein n 1 tax oreochromis niloticus repid i3kuk7_oreni	1	3.75948
BPA_6927844	uniref100_g3pce7	uniref100_g3pce7 uncharacterized protein n 1 tax gasterosteus aculeatus repid g3pce7_gasac	1	0.458041
BPA_6907013			1	0.511157
BPA_6922712	uniref100_g3nyn6	uniref100_g3nyn6 uncharacterized protein (fragment) n 1 tax gasterosteus aculeatus repid g3nyn6_gasac	1	0.360219
BPA_5796578	uniref100_e6zgg0	uniref100_e6zgg0 gtp-binding protein rem 1 n 1 tax dicentrarchus labrax repid e6zgg0_dicla	1	0.187326
BPA_6927864	uniref100_i3j5q5	uniref100_i3j5q5 uncharacterized protein n 1 tax oreochromis niloticus repid i3j5q5_oreni	1	0.120923
BPA_6904431	uniref100_i3jnf6	uniref100_i3jnf6 glycine n-methyltransferase n 1 tax oreochromis niloticus repid i3jnf6_oreni	1	0.428279
BPA_6342271	uniref100_h2ub84	uniref100_h2ub84 uncharacterized protein (fragment) n 2 tax takifugu rubripes repid h2ub84_takru	1	2.12845
BPA_6909905	uniref100_i3j4w8	uniref100_i3j4w8 uncharacterized protein n 1 tax oreochromis niloticus repid i3j4w8_oreni	1	2.03141
BPA_6931088	uniref100_e7f2u4	uniref100_e7f2u4 uncharacterized protein n 1 tax danio rerio repid e7f2u4_danre	1	40.4033
BPA_6910127			1	9.52883
BPA_6932444	uniref100_i3iuu5	uniref100_i3iuu5 uncharacterized protein (fragment) n 1 tax oreochromis niloticus repid i3iuu5_oreni	1	0.653485
BPA_6905867	uniref100_h2m6x7	uniref100_h2m6x7 dual specificity protein phosphatase (fragment) n 2 tax oryzias latipes repid h2m6x7_oryla	1	2.81433
BPA_6906610	uniref100_upi00029908b9	uniref100_upi00029908b9 upi00029908b9 related cluster n 1 tax unknown repid upi00029908b9	1	0.594221
BPA_6903660	uniref100_i3iyw2	uniref100_i3iyw2 uncharacterized protein (fragment) n 1 tax oreochromis niloticus repid i3iyw2_oreni	1	0.248209
BPA_6910150	uniref100_i3jyy5	uniref100_i3jyy5 uncharacterized protein n 1 tax oreochromis niloticus repid i3jyy5_oreni	1	2.03984
BPA_6931945	uniref100_g3nce8	uniref100_g3nce8 uncharacterized protein n 1 tax gasterosteus aculeatus repid g3nce8_gasac	1	1.84325
BPA_6901415	uniref100_g3nnz7	uniref100_g3nnz7 uncharacterized protein (fragment) n 1 tax gasterosteus aculeatus repid g3nnz7_gasac	1	0.247789
BPA_6902634	uniref100_g3p7p5	uniref100_g3p7p5 uncharacterized protein n 2 tax gasterosteus aculeatus repid g3p7p5_gasac	1	0.547235
BPA_6930845	uniref100_h2bq84	uniref100_h2bq84 mineralocorticoid receptor n 1 tax platichthys flesus repid h2bq84_plafe	1	0.474271
BPA_6906713	uniref100_h3cre6	uniref100_h3cre6 uncharacterized protein (fragment) n 1 tax tetraodon nigroviridis repid h3cre6_tetng	1	1.89547
BPA_6904809	uniref100_i3ka89	uniref100_i3ka89 uncharacterized protein (fragment) n 1 tax oreochromis niloticus repid i3ka89_oreni	1	1.86751
BPA_6900614	uniref100_i3kuk3	uniref100_i3kuk3 uncharacterized protein n 1 tax oreochromis niloticus repid i3kuk3_oreni	1	1.71194
BPA_6928015	uniref100_i3jkn9	uniref100_i3jkn9 uncharacterized protein n 1 tax oreochromis niloticus repid i3jkn9_oreni	1	0.607995
BPA_6245226			1	0.017945
BPA_6922959	uniref100_i3kyg4	uniref100_i3kyg4 uncharacterized protein n 1 tax oreochromis niloticus repid i3kyg4_oreni	1	0.38884
BPA_4278419			1	0.371778
BPA_4641433			1	0.149419
BPA_6908914			1	0.177455
BPA_6761	uniref100_h2ut11	uniref100_h2ut11 uncharacterized protein (fragment) n 3 tax tetraodontidae repid h2ut11_takru	1	0.276137
BPA_6930162	uniref100_g3q1v8	uniref100_g3q1v8 uncharacterized protein n 1 tax gasterosteus aculeatus repid g3q1v8_gasac	1	0.393556
BPA_6916903	uniref100_i3kws9	uniref100_i3kws9 uncharacterized protein n 1 tax oreochromis niloticus repid i3kws9_oreni	1	0.0870055
BPA_9538	uniref100_g3nb74	uniref100_g3nb74 uncharacterized protein (fragment) n 1 tax gasterosteus aculeatus repid g3nb74_gasac	1	0.304976
BPA_6900867	uniref100_i3jry2	uniref100_i3jry2 uncharacterized protein n 1 tax oreochromis niloticus repid i3jry2_oreni	1	0.362414
BPA_6908142	uniref100_g1tgl3	uniref100_g1tgl3 uncharacterized protein n 1 tax oryctolagus cuniculus repid g1tgl3_rabit	1	0.648049
BPA_6930619	uniref100_h2v6t7	uniref100_h2v6t7 guanylate cyclase (fragment) n 1 tax takifugu rubripes repid h2v6t7_takru	1	0.239238
BPA_6908180			1	0.385342
BPA_6932122	uniref100_h2u5s0	uniref100_h2u5s0 uncharacterized protein n 1 tax takifugu rubripes repid h2u5s0_takru	1	0.27454
BPA_6932657			1	0.404146
BPA_6901513	uniref100_i3klh3	uniref100_i3klh3 uncharacterized protein n 1 tax oreochromis niloticus repid i3klh3_oreni	1	0.345315
BPA_5994960	uniref100_i3j1b4	uniref100_i3j1b4 uncharacterized protein (fragment) n 1 tax oreochromis niloticus repid i3j1b4_oreni	1	1.56593
BPA_6237222			1	0.368916
BPA_6908784	uniref100_i3ktv1	uniref100_i3ktv1 proteasome subunit alpha type n 1 tax oreochromis niloticus repid i3ktv1_oreni	1	2.25189
BPA_6930832	uniref100_h3dc54	uniref100_h3dc54 uncharacterized protein n 1 tax tetraodon nigroviridis repid h3dc54_tetng	1	0.649385
BPA_6930238	uniref100_g3nir7	uniref100_g3nir7 uncharacterized protein n 1 tax gasterosteus aculeatus repid g3nir7_gasac	1	0.400514
BPA_6903018	uniref100_q4sjv6	uniref100_q4sjv6 chromosome 1 scaf14573 whole genome shotgun sequence n 1 tax tetraodon nigroviridis repid q4sjv6_tetng	1	0.224344
BPA_6902532	uniref100_i3ix20	uniref100_i3ix20 uncharacterized protein n 1 tax oreochromis niloticus repid i3ix20_oreni	1	2.55627
BPA_6926838	uniref100_i3j3u7	uniref100_i3j3u7 uncharacterized protein n 1 tax oreochromis niloticus repid i3j3u7_oreni	1	2.88668
BPA_6908667	uniref100_i3j114	uniref100_i3j114 uncharacterized protein n 1 tax oreochromis niloticus repid i3j114_oreni	1	2.86699
BPA_13555	uniref100_i3jce4	uniref100_i3jce4 uncharacterized protein n 1 tax oreochromis niloticus repid i3jce4_oreni	1	0.271987
BPA_6911375	uniref100_c0h9m4	uniref100_c0h9m4 glucose-6-phosphate isomerase n 1 tax salmo salar repid c0h9m4_salsa	1	1.78982
BPA_6908155			1	0.0534809
BPA_5994900			1	0.275945
BPA_6905205	uniref100_e6zf57	uniref100_e6zf57 uncharacterized protein n 1 tax dicentrarchus labrax repid e6zf57_dicla	1	0.45253
BPA_3212	uniref100_g3pjn6	uniref100_g3pjn6 uncharacterized protein n 2 tax gasterosteus aculeatus repid g3pjn6_gasac	1	4.62474
BPA_6537	uniref100_upi0002a4cbd6	uniref100_upi0002a4cbd6 predicted: p2y purinoceptor 8-like n 1 tax oryzias latipes repid upi0002a4cbd6	1	0.222733
BPA_6668845			1	0.264197
BPA_6930514	uniref100_i3jhm8	uniref100_i3jhm8 uncharacterized protein (fragment) n 1 tax oreochromis niloticus repid i3jhm8_oreni	1	64.7771
BPA_6931983	uniref100_g3nyn0	uniref100_g3nyn0 uncharacterized protein (fragment) n 1 tax gasterosteus aculeatus repid g3nyn0_gasac	1	0.294795
BPA_6898614			1	1.81447
BPA_6904887	uniref100_h2lc57	uniref100_h2lc57 uncharacterized protein n 2 tax oryzias latipes repid h2lc57_oryla	1	0.0213868
BPA_6922976	uniref100_e6zj39	uniref100_e6zj39 mitochondrial enolase superfamily member 1 n 1 tax dicentrarchus labrax repid e6zj39_dicla	1	0.405388
BPA_6910111	uniref100_upi0002a4a754	uniref100_upi0002a4a754 predicted: uncharacterized protein loc101168605 n 1 tax oryzias latipes repid upi0002a4a754	1	2.69041
BPA_6932741	uniref100_h3c9t1	uniref100_h3c9t1 uncharacterized protein (fragment) n 1 tax tetraodon nigroviridis repid h3c9t1_tetng	1	0.405225
BPA_5311458			1	0.180353
BPA_16124	uniref100_upi0002a4bb20	uniref100_upi0002a4bb20 predicted: uncharacterized protein loc101173808 n 1 tax oryzias latipes repid upi0002a4bb20	1	8.49838
BPA_6930606	uniref100_upi0002a4abbc	uniref100_upi0002a4abbc predicted: major facilitator superfamily domain-containing protein 5-like n 1 tax oryzias latipes repid upi0002a4abbc	1	1.65855
BPA_854	uniref100_i3jme8	uniref100_i3jme8 protoheme ix farnesyltransferase mitochondrial (fragment) n 1 tax oreochromis niloticus repid i3jme8_oreni	1	3.1245
BPA_6918392	uniref100_e6zfa3	uniref100_e6zfa3 nck-associated protein 1 n 1 tax dicentrarchus labrax repid e6zfa3_dicla	1	0.224868
BPA_6922560	uniref100_e6zg12	uniref100_e6zg12 'globoside alpha-1 3-n-acetylgalactosaminyltransferase 1' n 1 tax dicentrarchus labrax repid e6zg12_dicla	1	0.199748
BPA_6691409	uniref100_i3ji35	uniref100_i3ji35 uncharacterized protein n 1 tax oreochromis niloticus repid i3ji35_oreni	1	0.331699
BPA_6920987	uniref100_g3pqb3	uniref100_g3pqb3 uncharacterized protein n 1 tax gasterosteus aculeatus repid g3pqb3_gasac	1	0.631487
BPA_5807206			1	2.37768
BPA_6901180	uniref100_i3k1k8	uniref100_i3k1k8 uncharacterized protein n 1 tax oreochromis niloticus repid i3k1k8_oreni	1	2.18257
BPA_6932249			1	0.349099
BPA_6059478			1	2.43596
BPA_6930007	uniref100_i3ivl6	uniref100_i3ivl6 uncharacterized protein n 1 tax oreochromis niloticus repid i3ivl6_oreni	1	0.613665
BPA_6930058	uniref100_h2s9m4	uniref100_h2s9m4 glutamate dehydrogenase n 1 tax takifugu rubripes repid h2s9m4_takru	1	0.331701
BPA_6906885	uniref100_i3jt15	uniref100_i3jt15 uncharacterized protein n 1 tax oreochromis niloticus repid i3jt15_oreni	1	0.434332
BPA_6913804	uniref100_i3kt67	uniref100_i3kt67 proteasome subunit alpha type n 1 tax oreochromis niloticus repid i3kt67_oreni	1	2.90428
BPA_6911512			1	0.382908
BPA_6904575	uniref100_i3kd65	uniref100_i3kd65 uncharacterized protein n 1 tax oreochromis niloticus repid i3kd65_oreni	1	0.390016
BPA_5296934	uniref100_i3jfh0	uniref100_i3jfh0 uncharacterized protein n 1 tax oreochromis niloticus repid i3jfh0_oreni	1	93.6453
BPA_6901998	uniref100_i3jg32	uniref100_i3jg32 uncharacterized protein n 1 tax oreochromis niloticus repid i3jg32_oreni	1	2.0017
BPA_6924990	uniref100_h2rsk1	uniref100_h2rsk1 uncharacterized protein (fragment) n 1 tax takifugu rubripes repid h2rsk1_takru	1	0.575618
BPA_6930641	uniref100_i3jau9	uniref100_i3jau9 uncharacterized protein n 1 tax oreochromis niloticus repid i3jau9_oreni	1	0.315855
BPA_5416314			1	0.340294
BPA_3973205			1	0.117194
BPA_6914857	uniref100_h2mz54	uniref100_h2mz54 uncharacterized protein (fragment) n 2 tax oryzias latipes repid h2mz54_oryla	1	1.64288
BPA_6451648			1	0.318892
BPA_6906979	uniref100_i3jxs1	uniref100_i3jxs1 uncharacterized protein n 1 tax oreochromis niloticus repid i3jxs1_oreni	1	0.284655
BPA_6908706	uniref100_q70pj5	uniref100_q70pj5 glutamate dehydrogenase (fragment) n 1 tax oncorhynchus mykiss repid q70pj5_oncmy	1	0.334629
BPA_6922357	uniref100_e6ziq7	uniref100_e6ziq7 'high affinity camp-specific 3' 5'-cyclic phosphodiesterase 7a' n 1 tax dicentrarchus labrax repid e6ziq7_dicla	1	0.354598
BPA_11344	uniref100_i3j8n4	uniref100_i3j8n4 uncharacterized protein n 1 tax oreochromis niloticus repid i3j8n4_oreni	1	4.2131
BPA_6909382	uniref100_h2m548	uniref100_h2m548 uncharacterized protein n 1 tax oryzias latipes repid h2m548_oryla	1	0.530132
BPA_1142	uniref100_upi000298f6a5	uniref100_upi000298f6a5 upi000298f6a5 related cluster n 1 tax unknown repid upi000298f6a5	1	0.310617
BPA_6907630	uniref100_k4jex6	uniref100_k4jex6 interferon regulatory factor-4 n 1 tax oplegnathus fasciatus repid k4jex6_9pero	1	0.214052
BPA_6931916			1	0.00608951
BPA_6909625	uniref100_i3ixl6	uniref100_i3ixl6 uncharacterized protein n 1 tax oreochromis niloticus repid i3ixl6_oreni	1	1.94621
BPA_6931109			1	0.226888
BPA_6902282	uniref100_g3p3f8	uniref100_g3p3f8 uncharacterized protein n 1 tax gasterosteus aculeatus repid g3p3f8_gasac	1	0.550509
BPA_6909057	uniref100_h2s738	uniref100_h2s738 uncharacterized protein n 1 tax takifugu rubripes repid h2s738_takru	1	0.268237
BPA_11886			1	0.16249
BPA_6932339			1	0.253899
BPA_5992821	uniref100_g3d600	uniref100_g3d600 centromere protein a n 1 tax etheostoma tallapoosae repid g3d600_9pero	1	3.61501
BPA_6904188	uniref100_c3kjs5	uniref100_c3kjs5 26s protease regulatory subunit s10b n 1 tax anoplopoma fimbria repid c3kjs5_anofi	1	3.53434
BPA_6902375	uniref100_i3jga1	uniref100_i3jga1 uncharacterized protein n 1 tax oreochromis niloticus repid i3jga1_oreni	1	2.09149
BPA_2292	uniref100_e6zh33	uniref100_e6zh33 integrin alpha-m n 1 tax dicentrarchus labrax repid e6zh33_dicla	1	0.228199
BPA_16745	uniref100_g3nmr5	uniref100_g3nmr5 uncharacterized protein (fragment) n 1 tax gasterosteus aculeatus repid g3nmr5_gasac	1	2.07008
BPA_6901091	uniref100_e3web1	uniref100_e3web1 interleukin-17d n 1 tax oryzias latipes repid e3web1_oryla	1	0.0246691
BPA_6928796	uniref100_i3j295	uniref100_i3j295 uncharacterized protein n 1 tax oreochromis niloticus repid i3j295_oreni	1	2.45042
BPA_6910724	uniref100_upi0002989c36	uniref100_upi0002989c36 upi0002989c36 related cluster n 1 tax unknown repid upi0002989c36	1	109.695
BPA_6929081	uniref100_e6zf31	uniref100_e6zf31 glycerol-3-phosphate dehydrogenase n 1 tax dicentrarchus labrax repid e6zf31_dicla	1	0.198744
BPA_6905118			1	0.413015
BPA_4911418	uniref100_upi0002a4aeff	uniref100_upi0002a4aeff predicted: headcase protein homolog n 1 tax oryzias latipes repid upi0002a4aeff	1	0.228074
BPA_6908117	uniref100_i3k5r3	uniref100_i3k5r3 uncharacterized protein n 1 tax oreochromis niloticus repid i3k5r3_oreni	1	2.03415
BPA_6251662	uniref100_g5e0n7	uniref100_g5e0n7 putative proteasome ( macropain) 26s atpase (fragment) n 1 tax pipa carvalhoi repid g5e0n7_9pipi	1	2.77025
BPA_6905261	uniref100_i3j0v5	uniref100_i3j0v5 uncharacterized protein (fragment) n 1 tax oreochromis niloticus repid i3j0v5_oreni	1	0.560336
BPA_6913394	uniref100_h3cgu9	uniref100_h3cgu9 uncharacterized protein n 1 tax tetraodon nigroviridis repid h3cgu9_tetng	1	15.1442
BPA_6929360	uniref100_e5rhg8	uniref100_e5rhg8 transcription elongation factor b polypeptide 1 (fragment) n 2 tax eutheria repid e5rhg8_human	1	1.91128
BPA_6903388	uniref100_i3jdc2	uniref100_i3jdc2 uncharacterized protein n 1 tax oreochromis niloticus repid i3jdc2_oreni	1	0.375307
BPA_6927206	uniref100_e7f281	uniref100_e7f281 uncharacterized protein n 1 tax danio rerio repid e7f281_danre	1	0.328242
BPA_6905747	uniref100_i3jw03	uniref100_i3jw03 uncharacterized protein n 1 tax oreochromis niloticus repid i3jw03_oreni	1	0.466307
BPA_6919704	uniref100_upi0002a485e5	uniref100_upi0002a485e5 predicted: collectin-11-like n 1 tax oryzias latipes repid upi0002a485e5	1	0.507531
BPA_16670	uniref100_upi0002a4b30c	uniref100_upi0002a4b30c predicted: zinc finger protein 729-like n 1 tax oryzias latipes repid upi0002a4b30c	1	6.54068
BPA_6931265			1	0.460002
BPA_6907115	uniref100_i3ka51	uniref100_i3ka51 uncharacterized protein n 1 tax oreochromis niloticus repid i3ka51_oreni	1	4.42704
BPA_15916	uniref100_i3ky88	uniref100_i3ky88 uncharacterized protein n 1 tax oreochromis niloticus repid i3ky88_oreni	1	0.351663
BPA_804	uniref100_upi0002990cfd	uniref100_upi0002990cfd upi0002990cfd related cluster n 1 tax unknown repid upi0002990cfd	1	83.4343
BPA_6921827	uniref100_e7f4x5	uniref100_e7f4x5 uncharacterized protein n 1 tax danio rerio repid e7f4x5_danre	1	0.151202
BPA_6922193	uniref100_g3pda5	uniref100_g3pda5 uncharacterized protein (fragment) n 1 tax gasterosteus aculeatus repid g3pda5_gasac	1	1.69429
BPA_12767	uniref100_i4lrg8	uniref100_i4lrg8 uncharacterized protein n 2 tax gardnerella vaginalis repid i4lrg8_garva	1	0.461554
BPA_6928352	uniref100_h2s3v1	uniref100_h2s3v1 uncharacterized protein (fragment) n 1 tax takifugu rubripes repid h2s3v1_takru	1	0.573705
BPA_6395850			1	1.84889
BPA_6910042			1	0.361658
BPA_6059531	uniref100_i3ji76	uniref100_i3ji76 uncharacterized protein n 1 tax oreochromis niloticus repid i3ji76_oreni	1	2.66586
BPA_6913191			1	5.48614
BPA_15644			1	0.27476
BPA_15878			1	0.624163
BPA_4030	uniref100_i3kek8	uniref100_i3kek8 uncharacterized protein n 1 tax oreochromis niloticus repid i3kek8_oreni	1	0.110313
BPA_6311353	uniref100_f6kmm0	uniref100_f6kmm0 heat shock protein 90 (fragment) n 1 tax epinephelus coioides repid f6kmm0_epico	1	0.400979
BPA_6248788	uniref100_h2tci7	uniref100_h2tci7 uncharacterized protein (fragment) n 1 tax takifugu rubripes repid h2tci7_takru	1	0.426778
BPA_6900950	uniref100_h2tpm9	uniref100_h2tpm9 uncharacterized protein n 1 tax takifugu rubripes repid h2tpm9_takru	1	0.384818
BPA_6908051	uniref100_h2ma26	uniref100_h2ma26 uncharacterized protein (fragment) n 2 tax oryzias latipes repid h2ma26_oryla	1	0.222068
BPA_6901555	uniref100_upi0002a4ba3d	uniref100_upi0002a4ba3d predicted: serine/threonine-protein kinase 17b-like n 1 tax oryzias latipes repid upi0002a4ba3d	1	2.02904
BPA_1438	uniref100_upi000298aa60	uniref100_upi000298aa60 upi000298aa60 related cluster n 1 tax unknown repid upi000298aa60	1	0.243171
BPA_6926395	uniref100_h2sd02	uniref100_h2sd02 uncharacterized protein (fragment) n 1 tax takifugu rubripes repid h2sd02_takru	1	0.3598
BPA_15708	uniref100_q4rr56	uniref100_q4rr56 chromosome 14 scaf15003 whole genome shotgun sequence n 1 tax tetraodon nigroviridis repid q4rr56_tetng	1	2.27077
BPA_6931169	uniref100_i3iw49	uniref100_i3iw49 uncharacterized protein n 1 tax oreochromis niloticus repid i3iw49_oreni	1	0.349193
BPA_6910710	uniref100_h3ct53	uniref100_h3ct53 uncharacterized protein n 1 tax tetraodon nigroviridis repid h3ct53_tetng	1	0.627847
BPA_3836524	uniref100_upi0002a4a130	uniref100_upi0002a4a130 predicted: pi-plc x domain-containing protein 1-like n 1 tax oryzias latipes repid upi0002a4a130	1	4.66877
BPA_6909743	uniref100_e6zgs5	uniref100_e6zgs5 mki67 protein n 1 tax dicentrarchus labrax repid e6zgs5_dicla	1	48.1444
BPA_7085	uniref100_upi0002a4b810	uniref100_upi0002a4b810 predicted: cytochrome p450 2j6-like isoform 1 n 1 tax oryzias latipes repid upi0002a4b810	1	0.25338
BPA_3802654	uniref100_upi0002a4aa77	uniref100_upi0002a4aa77 predicted: uncharacterized protein loc101174669 n 1 tax oryzias latipes repid upi0002a4aa77	1	0.339286
BPA_6927940	uniref100_g3n8j7	uniref100_g3n8j7 histone h2a n 1 tax gasterosteus aculeatus repid g3n8j7_gasac	1	8.00023
BPA_207			1	0.58416
BPA_6904638	uniref100_upi0002a4c522	uniref100_upi0002a4c522 predicted: ras guanyl-releasing protein 1-like n 1 tax oryzias latipes repid upi0002a4c522	1	0.322648
BPA_6901028			1	0.23983
BPA_6929830	uniref100_i3kuh1	uniref100_i3kuh1 uncharacterized protein n 1 tax oreochromis niloticus repid i3kuh1_oreni	1	1.65803
BPA_6906385	uniref100_i3k4j6	uniref100_i3k4j6 uncharacterized protein n 1 tax oreochromis niloticus repid i3k4j6_oreni	1	0.293852
BPA_12506	uniref100_e6zf38	uniref100_e6zf38 'glutaminase kidney isoform mitochondrial ' n 1 tax dicentrarchus labrax repid e6zf38_dicla	1	0.15832
BPA_6919772	uniref100_e6zj76	uniref100_e6zj76 uncharacterized protein n 1 tax dicentrarchus labrax repid e6zj76_dicla	1	0.520349
BPA_6903499	uniref100_i3j8n2	uniref100_i3j8n2 uncharacterized protein (fragment) n 1 tax oreochromis niloticus repid i3j8n2_oreni	1	0.199657
BPA_6906278	uniref100_i3jls4	uniref100_i3jls4 uncharacterized protein n 1 tax oreochromis niloticus repid i3jls4_oreni	1	0.363631
BPA_15358			1	0.114304
BPA_6931342	uniref100_i4zn63	uniref100_i4zn63 glutathione-regulated potassium-efflux system protein kefc n 1 tax enterobacter cloacae subsp. cloacae gs1 repid i4zn63_entcl	1	11.0485
BPA_6903674	uniref100_e7f3v8	uniref100_e7f3v8 uncharacterized protein n 1 tax danio rerio repid e7f3v8_danre	1	0.642573
BPA_6930734	uniref100_g3nlj2	uniref100_g3nlj2 uncharacterized protein n 1 tax gasterosteus aculeatus repid g3nlj2_gasac	1	1.71235
BPA_6907412	uniref100_i3jg55	uniref100_i3jg55 uncharacterized protein n 1 tax oreochromis niloticus repid i3jg55_oreni	1	0.172581
BPA_6926729	uniref100_i3qd85	uniref100_i3qd85 histone h1-like protein n 1 tax paralichthys olivaceus repid i3qd85_parol	1	44.7852
BPA_6898402	uniref100_i3iw96	uniref100_i3iw96 uncharacterized protein n 1 tax oreochromis niloticus repid i3iw96_oreni	1	0.351834
BPA_5311663			1	0.57695
BPA_6909493	uniref100_e6zi52	uniref100_e6zi52 granulins n 1 tax dicentrarchus labrax repid e6zi52_dicla	1	1.80633
BPA_6902244	uniref100_upi0002a4898d	uniref100_upi0002a4898d predicted: uncharacterized protein loc101169215 n 1 tax oryzias latipes repid upi0002a4898d	1	0.106532
BPA_6913743	uniref100_i3ku23	uniref100_i3ku23 uncharacterized protein n 1 tax oreochromis niloticus repid i3ku23_oreni	1	2.38062
BPA_4644090			1	0.24257
BPA_6910407	uniref100_i3iv94	uniref100_i3iv94 uncharacterized protein n 1 tax oreochromis niloticus repid i3iv94_oreni	1	0.382039
BPA_6908552	uniref100_upi0002a49ef4	uniref100_upi0002a49ef4 predicted: synaptic vesicle membrane protein vat-1 homolog n 1 tax oryzias latipes repid upi0002a49ef4	1	0.123011
BPA_6905955	uniref100_i3jdk8	uniref100_i3jdk8 uncharacterized protein n 1 tax oreochromis niloticus repid i3jdk8_oreni	1	0.503181
BPA_1739	uniref100_g3p8h4	uniref100_g3p8h4 uncharacterized protein (fragment) n 1 tax gasterosteus aculeatus repid g3p8h4_gasac	1	2892.68
BPA_6909677	uniref100_i3j9r9	uniref100_i3j9r9 uncharacterized protein n 1 tax oreochromis niloticus repid i3j9r9_oreni	1	0.422104
BPA_15426	uniref100_c3khf8	uniref100_c3khf8 mitogen-activated protein-binding protein-interacting protein n 2 tax percomorpha repid c3khf8_anofi	1	1.83096
BPA_6904613	uniref100_i3ku55	uniref100_i3ku55 uncharacterized protein n 1 tax oreochromis niloticus repid i3ku55_oreni	1	0.192808
BPA_6904572			1	2.55274
BPA_6924415	uniref100_g3pf95	uniref100_g3pf95 uncharacterized protein n 1 tax gasterosteus aculeatus repid g3pf95_gasac	1	1.76911
BPA_6915481			1	3.00159
BPA_6905071			1	0.118116
BPA_6905063	uniref100_i3kfm1	uniref100_i3kfm1 uncharacterized protein n 1 tax oreochromis niloticus repid i3kfm1_oreni	1	0.26256
BPA_6913439	uniref100_i3jp69	uniref100_i3jp69 uncharacterized protein n 1 tax oreochromis niloticus repid i3jp69_oreni	1	2.19129
BPA_6932344			1	9.26313
BPA_6903956	uniref100_h2mmx9	uniref100_h2mmx9 uncharacterized protein n 1 tax oryzias latipes repid h2mmx9_oryla	1	0.406445
BPA_5661706	uniref100_b5xg99	uniref100_b5xg99 nadh dehydrogenase iron-sulfur protein 3 mitochondrial n 1 tax salmo salar repid b5xg99_salsa	1	1.99732
BPA_5587	uniref100_o42430	uniref100_o42430 cytochrome p450 1a1 n 1 tax limanda limanda repid cp1a1_limli	1	10.387
BPA_5327497	uniref100_i3khr2	uniref100_i3khr2 uncharacterized protein (fragment) n 1 tax oreochromis niloticus repid i3khr2_oreni	1	2.59487
BPA_6911289			1	0.293401
BPA_6932753			1	0.405945
BPA_6910998	uniref100_i3k4k2	uniref100_i3k4k2 uncharacterized protein n 1 tax oreochromis niloticus repid i3k4k2_oreni	1	2.36635
BPA_6932470	uniref100_g3q1q8	uniref100_g3q1q8 guanylate cyclase (fragment) n 1 tax gasterosteus aculeatus repid g3q1q8_gasac	1	0.353366
BPA_6906563			1	2.9665
BPA_6904901			1	0.166654
BPA_6923751	uniref100_d1m701	uniref100_d1m701 c-type lectin domain family 4 member e n 1 tax paralichthys olivaceus repid d1m701_parol	1	0.487779
BPA_5190504	uniref100_i3jc29	uniref100_i3jc29 o-acyltransferase n 1 tax oreochromis niloticus repid i3jc29_oreni	1	0.431062
BPA_6911661	uniref100_i3jzv3	uniref100_i3jzv3 uncharacterized protein n 1 tax oreochromis niloticus repid i3jzv3_oreni	1	1.51196
BPA_6930989	uniref100_b0jzn6	uniref100_b0jzn6 uncharacterized protein n 1 tax danio rerio repid b0jzn6_danre	1	0.336757
BPA_6931162			1	0.000380684
BPA_6079874			1	0.380652
BPA_6930111	uniref100_f1aq80	uniref100_f1aq80 glutathione s-transferase theta 1b n 1 tax oplegnathus fasciatus repid f1aq80_9pero	1	0.442183
BPA_6930947			1	0.549032
BPA_6927326	uniref100_i3kbz7	uniref100_i3kbz7 uncharacterized protein n 1 tax oreochromis niloticus repid i3kbz7_oreni	1	0.101271
BPA_6906236	uniref100_g3nhn1	uniref100_g3nhn1 uncharacterized protein (fragment) n 1 tax gasterosteus aculeatus repid g3nhn1_gasac	1	1.74771
BPA_6724191	uniref100_g1nk49	uniref100_g1nk49 uncharacterized protein (fragment) n 1 tax meleagris gallopavo repid g1nk49_melga	1	3.61451
BPA_3308	uniref100_i3j1g9	uniref100_i3j1g9 uncharacterized protein n 1 tax oreochromis niloticus repid i3j1g9_oreni	1	0.173824
BPA_6927734	uniref100_upi0002a4c1df	uniref100_upi0002a4c1df predicted: transient receptor potential cation channel subfamily m member 7-like n 1 tax oryzias latipes repid upi0002a4c1df	1	1.62959
BPA_6916141			1	4.06446
BPA_6909406	uniref100_i3jqd5	uniref100_i3jqd5 structural maintenance of chromosomes protein n 1 tax oreochromis niloticus repid i3jqd5_oreni	1	48.5023
BPA_6903320	uniref100_q3ze28	uniref100_q3ze28 zona pellucida protein bb n 1 tax sparus aurata repid q3ze28_spaau	1	0.0863099
BPA_15494			1	0.197442
BPA_6909848			1	0.339115
BPA_6748049	uniref100_i3j718	uniref100_i3j718 uncharacterized protein n 1 tax oreochromis niloticus repid i3j718_oreni	1	0.445782
BPA_6905634	uniref100_upi0002a4c202	uniref100_upi0002a4c202 predicted: uncharacterized protein loc101171592 n 1 tax oryzias latipes repid upi0002a4c202	1	0.251283
BPA_6909888	uniref100_upi000298e993	uniref100_upi000298e993 upi000298e993 related cluster n 1 tax unknown repid upi000298e993	1	0.0800303
BPA_6902572	uniref100_g3qac5	uniref100_g3qac5 uncharacterized protein n 1 tax gasterosteus aculeatus repid g3qac5_gasac	1	0.297247
BPA_2821			1	0.379027
BPA_6905429			1	2.34309
BPA_6909561	uniref100_upi0002a4b6a7	uniref100_upi0002a4b6a7 predicted: cytochrome p450 2j2-like n 1 tax oryzias latipes repid upi0002a4b6a7	1	0.281486
BPA_6047134			1	0.615252
BPA_5025642	uniref100_g3f422	uniref100_g3f422 heat shock protein 67b2 n 1 tax larimichthys crocea repid g3f422_larcr	1	0.524148
BPA_6813449			1	0.153721
BPA_10408	uniref100_upi000298d97e	uniref100_upi000298d97e upi000298d97e related cluster n 1 tax unknown repid upi000298d97e	1	1.90293
BPA_5894976			1	0.207098
BPA_6908813	uniref100_h9git7	uniref100_h9git7 uncharacterized protein n 1 tax anolis carolinensis repid h9git7_anoca	1	0.108456
BPA_8404	uniref100_i3j474	uniref100_i3j474 uncharacterized protein n 1 tax oreochromis niloticus repid i3j474_oreni	1	0.362787
BPA_6926079			1	0.296977
BPA_5655917	uniref100_a8ua33	uniref100_a8ua33 putative ribosomal protein s25 (fragment) n 1 tax sipunculus nudus repid a8ua33_sipnu	1	0.293999
BPA_6916829			1	7.0554
BPA_5314134	uniref100_g3pg17	uniref100_g3pg17 uncharacterized protein (fragment) n 1 tax gasterosteus aculeatus repid g3pg17_gasac	1	0.0806798
BPA_6907383	uniref100_upi000298c33c	uniref100_upi000298c33c upi000298c33c related cluster n 1 tax unknown repid upi000298c33c	1	0.584064
BPA_6932191	uniref100_i3kd67	uniref100_i3kd67 uncharacterized protein n 1 tax oreochromis niloticus repid i3kd67_oreni	1	0.246956
BPA_5647864	uniref100_g3pxl6	uniref100_g3pxl6 uncharacterized protein n 1 tax gasterosteus aculeatus repid g3pxl6_gasac	1	0.247507
BPA_1387			1	0.284472
BPA_6901025	uniref100_k0a0d5	uniref100_k0a0d5 v-atpase ba subunit n 1 tax oryzias latipes repid k0a0d5_oryla	1	2.69125
BPA_5310850			1	0.0968765
BPA_6925728	uniref100_i3khb2	uniref100_i3khb2 uncharacterized protein n 1 tax oreochromis niloticus repid i3khb2_oreni	1	0.658624
BPA_6931714	uniref100_h2l5c0	uniref100_h2l5c0 uncharacterized protein (fragment) n 2 tax oryzias latipes repid h2l5c0_oryla	1	0.396994
BPA_5471	uniref100_i3kk30	uniref100_i3kk30 uncharacterized protein n 1 tax oreochromis niloticus repid i3kk30_oreni	1	3.2728
BPA_6900377	uniref100_c3ki89	uniref100_c3ki89 baculoviral iap repeat-containing protein 5 n 1 tax anoplopoma fimbria repid c3ki89_anofi	1	24.7217
BPA_6903617	uniref100_g5bsf6	uniref100_g5bsf6 histone h4 n 1 tax heterocephalus glaber repid g5bsf6_hetga	1	12.9127
BPA_6911095	uniref100_g3nl85	uniref100_g3nl85 uncharacterized protein n 1 tax gasterosteus aculeatus repid g3nl85_gasac	1	2.17035
BPA_6925821	uniref100_i3j2b0	uniref100_i3j2b0 uncharacterized protein n 1 tax oreochromis niloticus repid i3j2b0_oreni	1	0.216123
BPA_6898246	uniref100_c3kgr8	uniref100_c3kgr8 vascular endothelial growth factor a n 1 tax anoplopoma fimbria repid c3kgr8_anofi	1	0.133441
BPA_6909055	uniref100_q700f3	uniref100_q700f3 solute carrier family 31 (copper transporters) member 1 n 1 tax sparus aurata repid q700f3_spaau	1	1.679
BPA_3605			1	0.36149
BPA_6916810	uniref100_g9kiz3	uniref100_g9kiz3 proteasome 26s subunit atpase 2 (fragment) n 1 tax mustela putorius furo repid g9kiz3_muspf	1	2.58139
BPA_6932764	uniref100_upi0001a62391	uniref100_upi0001a62391 upi0001a62391 related cluster n 1 tax unknown repid upi0001a62391	1	0.46665
BPA_6911148	uniref100_g3nqg0	uniref100_g3nqg0 uncharacterized protein n 1 tax gasterosteus aculeatus repid g3nqg0_gasac	1	0.277992
BPA_15632	uniref100_i3j500	uniref100_i3j500 uncharacterized protein n 1 tax oreochromis niloticus repid i3j500_oreni	1	2.55447
BPA_3261	uniref100_e6zfk5	uniref100_e6zfk5 receptor-type tyrosine-protein phosphatase gamma n 1 tax dicentrarchus labrax repid e6zfk5_dicla	1	0.5362
BPA_6911740			1	0.171359
BPA_6901419	uniref100_d2k281	uniref100_d2k281 cell adhesion molecule 3 isoform 1 n 1 tax paralichthys olivaceus repid d2k281_parol	1	0.212033
BPA_5661823			1	0.203551
BPA_6907588	uniref100_h2s5e1	uniref100_h2s5e1 uncharacterized protein (fragment) n 1 tax takifugu rubripes repid h2s5e1_takru	1	27.6577
BPA_6903252	uniref100_i3jn75	uniref100_i3jn75 uncharacterized protein n 1 tax oreochromis niloticus repid i3jn75_oreni	1	1.6863
BPA_4813086	uniref100_i3jll6	uniref100_i3jll6 uncharacterized protein n 1 tax oreochromis niloticus repid i3jll6_oreni	1	3.93756
BPA_6927103	uniref100_h2lq93	uniref100_h2lq93 uncharacterized protein (fragment) n 2 tax oryzias latipes repid h2lq93_oryla	1	0.0812753
BPA_6901959	uniref100_h3d2d2	uniref100_h3d2d2 uncharacterized protein n 1 tax tetraodon nigroviridis repid h3d2d2_tetng	1	0.395882
BPA_3826111	uniref100_i3k751	uniref100_i3k751 uncharacterized protein n 1 tax oreochromis niloticus repid i3k751_oreni	1	0.239934
BPA_6680567	uniref100_h2tdp9	uniref100_h2tdp9 uncharacterized protein (fragment) n 1 tax takifugu rubripes repid h2tdp9_takru	1	4.75612
BPA_6898283	uniref100_h3d8g2	uniref100_h3d8g2 uncharacterized protein (fragment) n 1 tax tetraodon nigroviridis repid h3d8g2_tetng	1	1.74061
BPA_13550			1	0.288984
BPA_6568313			1	0.34746
BPA_6930245	uniref100_i3khr2	uniref100_i3khr2 uncharacterized protein (fragment) n 1 tax oreochromis niloticus repid i3khr2_oreni	1	2.83302
BPA_6898107	uniref100_i3k380	uniref100_i3k380 uncharacterized protein (fragment) n 1 tax oreochromis niloticus repid i3k380_oreni	1	0.157687
BPA_6901137	uniref100_i3kz96	uniref100_i3kz96 uncharacterized protein (fragment) n 1 tax oreochromis niloticus repid i3kz96_oreni	1	0.132791
BPA_6912572	uniref100_upi0002a4c559	uniref100_upi0002a4c559 predicted: sugar phosphate exchanger 2-like n 1 tax oryzias latipes repid upi0002a4c559	1	1.65673
BPA_6931450	uniref100_h2spq6	uniref100_h2spq6 uncharacterized protein n 1 tax takifugu rubripes repid h2spq6_takru	1	1.67089
BPA_5311116			1	0.310286
BPA_6893388	uniref100_h3dca0	uniref100_h3dca0 uncharacterized protein (fragment) n 1 tax tetraodon nigroviridis repid h3dca0_tetng	1	2.34304
BPA_6931834			1	3.7498
BPA_6925369	uniref100_i3kgm3	uniref100_i3kgm3 uncharacterized protein (fragment) n 1 tax oreochromis niloticus repid i3kgm3_oreni	1	0.309797
BPA_6904868	uniref100_i3iv67	uniref100_i3iv67 uncharacterized protein n 1 tax oreochromis niloticus repid i3iv67_oreni	1	0.2719
BPA_6138573	uniref100_i3iz20	uniref100_i3iz20 uncharacterized protein n 1 tax oreochromis niloticus repid i3iz20_oreni	1	0.444784
BPA_6808159			1	0.363656
BPA_6932582	uniref100_f1c7g4	uniref100_f1c7g4 26s proteasome non-atpase regulatory subunit 7 (fragment) n 1 tax perca flavescens repid f1c7g4_perfv	1	2.77334
BPA_6909400	uniref100_upi0002a496eb	uniref100_upi0002a496eb predicted: sh2 domain-containing adapter protein e-like n 1 tax oryzias latipes repid upi0002a496eb	1	0.405951
BPA_5454806			1	0.461212
BPA_14332			1	0.0413334
BPA_5888	uniref100_q4ler3	uniref100_q4ler3 aryl hydrocarbon receptor 1 n 1 tax pagrus major repid q4ler3_pagma	1	0.250483
BPA_16172			1	0.450481
BPA_9849	uniref100_i3j051	uniref100_i3j051 uncharacterized protein n 1 tax oreochromis niloticus repid i3j051_oreni	1	35.3598
BPA_6763994	uniref100_upi0002a4b468	uniref100_upi0002a4b468 predicted: uncharacterized protein loc101166209 n 1 tax oryzias latipes repid upi0002a4b468	1	1.68929
BPA_6904144	uniref100_h2tzw0	uniref100_h2tzw0 uncharacterized protein (fragment) n 1 tax takifugu rubripes repid h2tzw0_takru	1	0.139838
BPA_6930417	uniref100_i3kkv4	uniref100_i3kkv4 uncharacterized protein (fragment) n 1 tax oreochromis niloticus repid i3kkv4_oreni	1	1.55027
BPA_6903750	uniref100_b4dn13	uniref100_b4dn13 cdna flj59136 highly similar to transmembrane 9 superfamily protein member 3 n 1 tax homo sapiens repid b4dn13_human	1	1.51059
BPA_5917674	uniref100_h2mpz2	uniref100_h2mpz2 uncharacterized protein n 1 tax oryzias latipes repid h2mpz2_oryla	1	2.10116
BPA_1337	uniref100_i3jdf4	uniref100_i3jdf4 uncharacterized protein (fragment) n 1 tax oreochromis niloticus repid i3jdf4_oreni	1	1.86205
BPA_6907860	uniref100_i3k7t4	uniref100_i3k7t4 uncharacterized protein n 1 tax oreochromis niloticus repid i3k7t4_oreni	1	1.6574
BPA_3827309			1	2.84214
BPA_6905093			1	0.233986
BPA_6930959			1	0.266345
BPA_6919600	uniref100_i3kzk2	uniref100_i3kzk2 uncharacterized protein (fragment) n 1 tax oreochromis niloticus repid i3kzk2_oreni	1	0.261028
BPA_6926966	uniref100_i3k0z6	uniref100_i3k0z6 uncharacterized protein n 1 tax oreochromis niloticus repid i3k0z6_oreni	1	4.30569
BPA_6914984			1	0.311789
BPA_6898434	uniref100_upi0002a4a1d4	uniref100_upi0002a4a1d4 predicted: atp-binding cassette sub-family f member 1-like n 1 tax oryzias latipes repid upi0002a4a1d4	1	2.55471
BPA_6037775	uniref100_h2scd0	uniref100_h2scd0 uncharacterized protein n 1 tax takifugu rubripes repid h2scd0_takru	1	2.74577
BPA_6899707			1	0.000422381
BPA_6911185	uniref100_i3k0q7	uniref100_i3k0q7 uncharacterized protein (fragment) n 1 tax oreochromis niloticus repid i3k0q7_oreni	1	0.626363
BPA_6903995	uniref100_upi000298f8d1	uniref100_upi000298f8d1 upi000298f8d1 related cluster n 1 tax unknown repid upi000298f8d1	1	0.329292
BPA_6928858	uniref100_i3jpg4	uniref100_i3jpg4 uncharacterized protein n 1 tax oreochromis niloticus repid i3jpg4_oreni	1	6.29968
BPA_6910640	uniref100_upi0002990a03	uniref100_upi0002990a03 upi0002990a03 related cluster n 1 tax unknown repid upi0002990a03	1	0.362476
BPA_9479	uniref100_h2ld79	uniref100_h2ld79 uncharacterized protein n 1 tax oryzias latipes repid h2ld79_oryla	1	2.04017
BPA_6931503			1	0.593161
BPA_6694649	uniref100_h2m9i6	uniref100_h2m9i6 uncharacterized protein (fragment) n 1 tax oryzias latipes repid h2m9i6_oryla	1	0.428279
BPA_6932261			1	2.42768
BPA_6902421	uniref100_i3jdi2	uniref100_i3jdi2 uncharacterized protein n 1 tax oreochromis niloticus repid i3jdi2_oreni	1	3.16436
BPA_6905078	uniref100_i3k415	uniref100_i3k415 uncharacterized protein n 1 tax oreochromis niloticus repid i3k415_oreni	1	1.67399
BPA_6931159	uniref100_e6zg91	uniref100_e6zg91 transcription factor sox-13 n 1 tax dicentrarchus labrax repid e6zg91_dicla	1	0.188777
BPA_6910868	uniref100_g3npi9	uniref100_g3npi9 uncharacterized protein n 2 tax gasterosteus aculeatus repid g3npi9_gasac	1	1.68975
BPA_5994612	uniref100_i3k210	uniref100_i3k210 uncharacterized protein (fragment) n 1 tax oreochromis niloticus repid i3k210_oreni	1	0.236306
BPA_6906677	uniref100_e9qey0	uniref100_e9qey0 uncharacterized protein n 1 tax danio rerio repid e9qey0_danre	1	0.488567
BPA_6906594			1	0.226383
BPA_6904054	uniref100_upi0002a4af1f	uniref100_upi0002a4af1f predicted: atp-binding cassette sub-family c member 9-like isoform 1 n 1 tax oryzias latipes repid upi0002a4af1f	1	3.46736
BPA_6920918	uniref100_i3jel3	uniref100_i3jel3 uncharacterized protein n 1 tax oreochromis niloticus repid i3jel3_oreni	1	0.548184
BPA_6911126	uniref100_i3k964	uniref100_i3k964 uncharacterized protein (fragment) n 1 tax oreochromis niloticus repid i3k964_oreni	1	2.15825
BPA_6910887	uniref100_h3c263	uniref100_h3c263 uncharacterized protein n 1 tax tetraodon nigroviridis repid h3c263_tetng	1	0.531769
BPA_6677011			1	0.17042
BPA_2886	uniref100_i3jlb6	uniref100_i3jlb6 uncharacterized protein n 1 tax oreochromis niloticus repid i3jlb6_oreni	1	0.0787971
BPA_5051585	uniref100_upi0002a48558	uniref100_upi0002a48558 predicted: ig kappa chain v19-17-like n 1 tax oryzias latipes repid upi0002a48558	1	0.0189025
BPA_6906838	uniref100_i3jbi8	uniref100_i3jbi8 uncharacterized protein n 1 tax oreochromis niloticus repid i3jbi8_oreni	1	1.75744
BPA_13663	uniref100_h9kz05	uniref100_h9kz05 uncharacterized protein n 2 tax gallus gallus repid h9kz05_chick	1	3.03739
BPA_3062173	uniref100_g3hy49	uniref100_g3hy49 glutamate receptor ionotropic kainate 2 n 1 tax cricetulus griseus repid g3hy49_crigr	1	162.409
BPA_6919065			1	0.0804456
BPA_3830218			1	0.360283
BPA_6932756	uniref100_i3kmy4	uniref100_i3kmy4 uncharacterized protein n 1 tax oreochromis niloticus repid i3kmy4_oreni	1	1.72903
BPA_6931350	uniref100_h3a8n3	uniref100_h3a8n3 uncharacterized protein n 1 tax latimeria chalumnae repid h3a8n3_latch	1	1.67132
BPA_5994660	uniref100_g3pku6	uniref100_g3pku6 uncharacterized protein n 1 tax gasterosteus aculeatus repid g3pku6_gasac	1	11.7081
BPA_6928385	uniref100_q7zzu9	uniref100_q7zzu9 heat shock protein 90 alpha n 1 tax astyanax mexicanus repid q7zzu9_astmx	1	0.525519
BPA_7204	uniref100_i3k0c3	uniref100_i3k0c3 proteasome subunit beta type n 1 tax oreochromis niloticus repid i3k0c3_oreni	1	2.39859
BPA_4199208	uniref100_h2lx92	uniref100_h2lx92 uncharacterized protein n 1 tax oryzias latipes repid h2lx92_oryla	1	0.240622
BPA_1896491			1	0.231013
BPA_6930026			1	0.106548
BPA_6907878	uniref100_i3jlz7	uniref100_i3jlz7 uncharacterized protein n 1 tax oreochromis niloticus repid i3jlz7_oreni	1	0.589559
BPA_6932346	uniref100_h2l7b6	uniref100_h2l7b6 uncharacterized protein n 1 tax oryzias latipes repid h2l7b6_oryla	1	2.15633
BPA_6922438	uniref100_i3k4a9	uniref100_i3k4a9 uncharacterized protein (fragment) n 1 tax oreochromis niloticus repid i3k4a9_oreni	1	0.555446
BPA_6905074			1	0.415856
BPA_5808289			1	10.3451
BPA_1223	uniref100_i3kbs1	uniref100_i3kbs1 uncharacterized protein n 1 tax oreochromis niloticus repid i3kbs1_oreni	1	2.63742
BPA_5993075	uniref100_c3ki18	uniref100_c3ki18 elongation factor 1-delta n 1 tax anoplopoma fimbria repid c3ki18_anofi	1	0.286683
BPA_14137	uniref100_i3jmu0	uniref100_i3jmu0 uncharacterized protein n 1 tax oreochromis niloticus repid i3jmu0_oreni	1	2.02051
BPA_12588	uniref100_g3npz6	uniref100_g3npz6 uncharacterized protein n 1 tax gasterosteus aculeatus repid g3npz6_gasac	1	1.92722
BPA_6918225	uniref100_e6zev1	uniref100_e6zev1 alkaline phosphatase n 2 tax dicentrarchus labrax repid e6zev1_dicla	1	0.274732
BPA_4639630			1	0.254969
BPA_6902345	uniref100_i3j6r0	uniref100_i3j6r0 structural maintenance of chromosomes protein n 1 tax oreochromis niloticus repid i3j6r0_oreni	1	7.95859
BPA_6920171	uniref100_i3k1z4	uniref100_i3k1z4 uncharacterized protein n 1 tax oreochromis niloticus repid i3k1z4_oreni	1	30.8182
BPA_6916195			1	0.483403
BPA_6908486	uniref100_upi0002990f90	uniref100_upi0002990f90 upi0002990f90 related cluster n 1 tax unknown repid upi0002990f90	1	0.574705
BPA_6932356	uniref100_q6xqj1	uniref100_q6xqj1 beta-3b-adrenergic receptor n 1 tax oncorhynchus mykiss repid q6xqj1_oncmy	1	0.155217
BPA_4993408	uniref100_i3k844	uniref100_i3k844 uncharacterized protein n 2 tax oreochromis niloticus repid i3k844_oreni	1	9.29801
BPA_6911068			1	151.192
BPA_6909196	uniref100_i3jf91	uniref100_i3jf91 uncharacterized protein n 1 tax oreochromis niloticus repid i3jf91_oreni	1	0.62774
BPA_6909814	uniref100_upi0002a47a36	uniref100_upi0002a47a36 predicted: friend leukemia integration 1 transcription factor-like n 1 tax oryzias latipes repid upi0002a47a36	1	0.283959
BPA_6929971			1	0.49403
BPA_5993408			1	0.492643
BPA_6932831	uniref100_upi000298ef91	uniref100_upi000298ef91 upi000298ef91 related cluster n 1 tax unknown repid upi000298ef91	1	0.461312
BPA_16513			1	0.1885
BPA_6908668	uniref100_g3nm47	uniref100_g3nm47 uncharacterized protein n 1 tax gasterosteus aculeatus repid g3nm47_gasac	1	222.709
BPA_6826929	uniref100_e5fg31	uniref100_e5fg31 atp-binding cassette sub-family g member 2 (fragment) n 1 tax chelon labrosus repid e5fg31_chelb	1	1.76293
BPA_5576588			1	0.150678
BPA_6903050	uniref100_i3iv11	uniref100_i3iv11 uncharacterized protein (fragment) n 1 tax oreochromis niloticus repid i3iv11_oreni	1	0.252009
BPA_6931376	uniref100_e3w9c0	uniref100_e3w9c0 heat-shock protein 90 (fragment) n 1 tax lepomis macrochirus repid e3w9c0_lepma	1	0.502108
BPA_6926652			1	0.156163
BPA_9297	uniref100_d8l563	uniref100_d8l563 ferritin n 1 tax larimichthys crocea repid d8l563_larcr	1	3.86563
BPA_73	uniref100_i3j5e6	uniref100_i3j5e6 uncharacterized protein n 1 tax oreochromis niloticus repid i3j5e6_oreni	1	0.558643
BPA_6135976			1	0.371991
BPA_6415067			1	0.316752
BPA_6911903	uniref100_upi000298c986	uniref100_upi000298c986 upi000298c986 related cluster n 1 tax unknown repid upi000298c986	1	0.348973
BPA_13410	uniref100_i3kmk1	uniref100_i3kmk1 uncharacterized protein n 1 tax oreochromis niloticus repid i3kmk1_oreni	1	0.328938
BPA_153			1	0.468748
BPA_6907239			1	0.00960557
BPA_6902681			1	0.559091
BPA_6927559	uniref100_i3jsy4	uniref100_i3jsy4 uncharacterized protein n 1 tax oreochromis niloticus repid i3jsy4_oreni	1	0.31886
BPA_6903074	uniref100_i3jgl6	uniref100_i3jgl6 uncharacterized protein n 1 tax oreochromis niloticus repid i3jgl6_oreni	1	0.270342
BPA_6901396	uniref100_upi0002a49988	uniref100_upi0002a49988 predicted: ankyrin repeat domain-containing protein 40-like n 1 tax oryzias latipes repid upi0002a49988	1	1.74772
BPA_6905004	uniref100_upi0002a48a7a	uniref100_upi0002a48a7a predicted: transmembrane protein 63a-like n 1 tax oryzias latipes repid upi0002a48a7a	1	2.74411
BPA_14705	uniref100_h3c3m9	uniref100_h3c3m9 uncharacterized protein n 1 tax tetraodon nigroviridis repid h3c3m9_tetng	1	0.1974
BPA_6909714	uniref100_f2vqw7	uniref100_f2vqw7 heat shock protein 90-beta (fragment) n 1 tax epinephelus coioides repid f2vqw7_epico	1	0.612108
BPA_6921998	uniref100_i3jze3	uniref100_i3jze3 uncharacterized protein n 1 tax oreochromis niloticus repid i3jze3_oreni	1	0.541696
BPA_5993229			1	0.223626
BPA_6930018	uniref100_h2rtk2	uniref100_h2rtk2 uncharacterized protein (fragment) n 2 tax takifugu rubripes repid h2rtk2_takru	1	2.22272
BPA_13575			1	0.0732635
BPA_6705751			1	0.123213
BPA_7798	uniref100_h2tzw2	uniref100_h2tzw2 uncharacterized protein (fragment) n 1 tax takifugu rubripes repid h2tzw2_takru	1	0.128425
BPA_6908718	uniref100_i3j3h4	uniref100_i3j3h4 uncharacterized protein n 1 tax oreochromis niloticus repid i3j3h4_oreni	1	0.418896
BPA_6905277			1	0.305737
BPA_6380325			1	0.101381
BPA_6926982	uniref100_upi0002a48933	uniref100_upi0002a48933 predicted: lon peptidase n-terminal domain and ring finger protein 3-like n 1 tax oryzias latipes repid upi0002a48933	1	0.361226
BPA_1170	uniref100_i3kr31	uniref100_i3kr31 uncharacterized protein n 1 tax oreochromis niloticus repid i3kr31_oreni	1	0.155746
BPA_4095817			1	0.0114417
BPA_6926228	uniref100_i3jkn9	uniref100_i3jkn9 uncharacterized protein n 1 tax oreochromis niloticus repid i3jkn9_oreni	1	0.48326
BPA_6919164	uniref100_i3jym9	uniref100_i3jym9 uncharacterized protein (fragment) n 1 tax oreochromis niloticus repid i3jym9_oreni	1	0.515246
BPA_6897905			1	0.123359
BPA_4953	uniref100_upi000298e0bd	uniref100_upi000298e0bd upi000298e0bd related cluster n 1 tax unknown repid upi000298e0bd	1	2.9762
BPA_11748			1	0.132001
BPA_6908319	uniref100_q4t0d3	uniref100_q4t0d3 chromosome undetermined scaf11223 whole genome shotgun sequence. (fragment) n 2 tax tetraodon nigroviridis repid q4t0d3_tetng	1	1.74242
BPA_6921296	uniref100_i3k2b7	uniref100_i3k2b7 uncharacterized protein (fragment) n 1 tax oreochromis niloticus repid i3k2b7_oreni	1	2.50616
BPA_6898956			1	0.371003
BPA_6580701	uniref100_i3jy22	uniref100_i3jy22 uncharacterized protein n 1 tax oreochromis niloticus repid i3jy22_oreni	1	0.517312
BPA_6909071	uniref100_upi0000361311	uniref100_upi0000361311 upi0000361311 related cluster n 1 tax unknown repid upi0000361311	1	1.69554
BPA_6925111	uniref100_i3ivq3	uniref100_i3ivq3 uncharacterized protein n 1 tax oreochromis niloticus repid i3ivq3_oreni	1	0.156654
BPA_6907689	uniref100_q6qzi6	uniref100_q6qzi6 transporter glut2 (fragment) n 1 tax pseudopleuronectes americanus repid q6qzi6_pseam	1	0.460971
BPA_4615003			1	0.0370549
BPA_6900873			1	0.413689
BPA_12650			1	48.516
BPA_15490	uniref100_i3izv4	uniref100_i3izv4 uncharacterized protein n 1 tax oreochromis niloticus repid i3izv4_oreni	1	3.44496
BPA_4641506			1	0.0414352
BPA_1032	uniref100_i3kve8	uniref100_i3kve8 dna topoisomerase 2 n 1 tax oreochromis niloticus repid i3kve8_oreni	1	18.4684
BPA_6903605			1	0.243048
BPA_6902714	uniref100_g3nzf0	uniref100_g3nzf0 uncharacterized protein (fragment) n 1 tax gasterosteus aculeatus repid g3nzf0_gasac	1	0.39976
BPA_6932210	uniref100_q7t271	uniref100_q7t271 reverse transcriptase-like protein n 1 tax paralichthys olivaceus repid q7t271_parol	1	0.45888
BPA_6907480	uniref100_i3jx02	uniref100_i3jx02 uncharacterized protein n 1 tax oreochromis niloticus repid i3jx02_oreni	1	0.0869797
BPA_12449	uniref100_upi000298daf3	uniref100_upi000298daf3 upi000298daf3 related cluster n 1 tax unknown repid upi000298daf3	1	1.73645
BPA_6924311	uniref100_i3iyc6	uniref100_i3iyc6 uncharacterized protein n 1 tax oreochromis niloticus repid i3iyc6_oreni	1	0.268701
BPA_6930101	uniref100_g3ntx9	uniref100_g3ntx9 uncharacterized protein (fragment) n 1 tax gasterosteus aculeatus repid g3ntx9_gasac	1	0.313836
BPA_6917011	uniref100_i3je25	uniref100_i3je25 uncharacterized protein n 1 tax oreochromis niloticus repid i3je25_oreni	1	2.34513
BPA_6930984			1	0.229833
BPA_6599622	uniref100_i3iyb4	uniref100_i3iyb4 uncharacterized protein n 1 tax oreochromis niloticus repid i3iyb4_oreni	1	0.494257
BPA_6911772	uniref100_g3ngy6	uniref100_g3ngy6 uncharacterized protein n 1 tax gasterosteus aculeatus repid g3ngy6_gasac	1	0.459637
BPA_6931549	uniref100_a7xlv5	uniref100_a7xlv5 ca2+-dependent complex c1r/c1s subunit n 1 tax perca flavescens repid a7xlv5_perfv	1	0.65821
BPA_6930907	uniref100_g9l0k6	uniref100_g9l0k6 ezrin (fragment) n 1 tax mustela putorius furo repid g9l0k6_muspf	1	0.369205
BPA_6927477	uniref100_q68j69	uniref100_q68j69 cathepsin b n 1 tax paralichthys olivaceus repid q68j69_parol	1	1.83689
BPA_6906001	uniref100_i3kk80	uniref100_i3kk80 uncharacterized protein (fragment) n 1 tax oreochromis niloticus repid i3kk80_oreni	1	2.24505
BPA_6907253	uniref100_i3jt52	uniref100_i3jt52 uncharacterized protein n 1 tax oreochromis niloticus repid i3jt52_oreni	1	1.84168
BPA_6296032			1	0.00864933
BPA_5445743			1	0.332722
BPA_6899938			1	0.241264
BPA_6909210	uniref100_i3ixm3	uniref100_i3ixm3 uncharacterized protein n 1 tax oreochromis niloticus repid i3ixm3_oreni	1	2.19897
BPA_6905616	uniref100_g3nfc0	uniref100_g3nfc0 uncharacterized protein n 1 tax gasterosteus aculeatus repid g3nfc0_gasac	1	0.0874813
BPA_4061	uniref100_q06bu6	uniref100_q06bu6 cathepsin d n 1 tax hippoglossus hippoglossus repid q06bu6_hiphi	1	0.305902
BPA_6923744	uniref100_c1bki8	uniref100_c1bki8 tumor protein p53-inducible nuclear protein 2 n 1 tax osmerus mordax repid c1bki8_osmmo	1	0.371097
BPA_6189466	uniref100_g3p0a4	uniref100_g3p0a4 uncharacterized protein n 1 tax gasterosteus aculeatus repid g3p0a4_gasac	1	0.111931
BPA_5669699			1	0.410375
BPA_12347			1	1.58367
BPA_6911528	uniref100_i3kdm4	uniref100_i3kdm4 uncharacterized protein n 1 tax oreochromis niloticus repid i3kdm4_oreni	1	0.32482
BPA_6924524			1	0.267165
BPA_5055774	uniref100_i3ktt8	uniref100_i3ktt8 uncharacterized protein n 1 tax oreochromis niloticus repid i3ktt8_oreni	1	0.29684
BPA_6900743	uniref100_i3kfw7	uniref100_i3kfw7 uncharacterized protein n 1 tax oreochromis niloticus repid i3kfw7_oreni	1	2.1329
BPA_6930379	uniref100_h2rkq7	uniref100_h2rkq7 glutamate dehydrogenase (fragment) n 1 tax takifugu rubripes repid h2rkq7_takru	1	0.364511
BPA_6930899	uniref100_i3jvm3	uniref100_i3jvm3 uncharacterized protein n 1 tax oreochromis niloticus repid i3jvm3_oreni	1	1.55026
BPA_6908057	uniref100_e6y8z4	uniref100_e6y8z4 caveolin n 1 tax siniperca chuatsi repid e6y8z4_sinch	1	0.216966
BPA_13411	uniref100_i3jt04	uniref100_i3jt04 uncharacterized protein n 1 tax oreochromis niloticus repid i3jt04_oreni	1	2.20524
BPA_6912955			1	7.77761
BPA_6914199	uniref100_i3izq3	uniref100_i3izq3 uncharacterized protein n 1 tax oreochromis niloticus repid i3izq3_oreni	1	0.462679
BPA_10953			1	0.166237
BPA_4507108	uniref100_i3j0b0	uniref100_i3j0b0 uncharacterized protein n 1 tax oreochromis niloticus repid i3j0b0_oreni	1	0.0166441
BPA_6625580			1	0.392256
BPA_6930402	uniref100_i1z225	uniref100_i1z225 fibroblast growth factor receptor 2 (fragment) n 1 tax sebastiscus marmoratus repid i1z225_9perc	1	0.337549
BPA_6909050	uniref100_i3j5u9	uniref100_i3j5u9 uncharacterized protein n 1 tax oreochromis niloticus repid i3j5u9_oreni	1	60.0565
BPA_6928102	uniref100_upi000298a453	uniref100_upi000298a453 upi000298a453 related cluster n 1 tax unknown repid upi000298a453	1	0.0922809
BPA_15756	uniref100_upi0002a4ac37	uniref100_upi0002a4ac37 predicted: rad51-associated protein 1-like n 1 tax oryzias latipes repid upi0002a4ac37	1	15.3782
BPA_6913845	uniref100_i3kdj5	uniref100_i3kdj5 uncharacterized protein n 1 tax oreochromis niloticus repid i3kdj5_oreni	1	6.26134
BPA_6831036			1	0.282336
BPA_6912394	uniref100_e6zft3	uniref100_e6zft3 death-inducer obliterator 1 n 1 tax dicentrarchus labrax repid e6zft3_dicla	1	1.83616
BPA_6928236	uniref100_g3net1	uniref100_g3net1 uncharacterized protein n 2 tax gasterosteus aculeatus repid g3net1_gasac	1	0.47766
BPA_6926983			1	1.68147
BPA_6911815	uniref100_i3k424	uniref100_i3k424 fibroblast growth factor receptor n 1 tax oreochromis niloticus repid i3k424_oreni	1	0.162081
BPA_6901958			1	0.396144
BPA_5973218	uniref100_upi0002a49a67	uniref100_upi0002a49a67 predicted: heterogeneous nuclear ribonucleoprotein l-like isoform 3 n 1 tax oryzias latipes repid upi0002a49a67	1	1.98124
BPA_16747			1	2.94352
BPA_6911288	uniref100_i3ivg4	uniref100_i3ivg4 uncharacterized protein n 2 tax oreochromis niloticus repid i3ivg4_oreni	1	0.485238
BPA_15885			1	0.100969
BPA_6931965	uniref100_h3dg02	uniref100_h3dg02 uncharacterized protein (fragment) n 1 tax tetraodon nigroviridis repid h3dg02_tetng	1	3.01393
BPA_6930281	uniref100_g3nn35	uniref100_g3nn35 uncharacterized protein n 1 tax gasterosteus aculeatus repid g3nn35_gasac	1	6.74565
BPA_6910797	uniref100_h3dbi7	uniref100_h3dbi7 uncharacterized protein (fragment) n 1 tax tetraodon nigroviridis repid h3dbi7_tetng	1	0.371263
BPA_6909716	uniref100_g3q9w8	uniref100_g3q9w8 uncharacterized protein (fragment) n 1 tax gasterosteus aculeatus repid g3q9w8_gasac	1	2.55483
BPA_6926143	uniref100_i3j373	uniref100_i3j373 uncharacterized protein n 1 tax oreochromis niloticus repid i3j373_oreni	1	1.64369
BPA_14051			1	0.445617
BPA_6898247			1	0.331171
BPA_6913813	uniref100_g3qbs4	uniref100_g3qbs4 uncharacterized protein (fragment) n 1 tax gasterosteus aculeatus repid g3qbs4_gasac	1	0.392461
BPA_12150	uniref100_i3kkf5	uniref100_i3kkf5 uncharacterized protein n 1 tax oreochromis niloticus repid i3kkf5_oreni	1	2.6663
BPA_6931052	uniref100_g3nya3	uniref100_g3nya3 uncharacterized protein n 1 tax gasterosteus aculeatus repid g3nya3_gasac	1	0.666661
BPA_6901364	uniref100_i3k1y2	uniref100_i3k1y2 uncharacterized protein n 1 tax oreochromis niloticus repid i3k1y2_oreni	1	0.277081
BPA_4941	uniref100_upi000298cc69	uniref100_upi000298cc69 upi000298cc69 related cluster n 1 tax unknown repid upi000298cc69	1	23.6869
BPA_6931328	uniref100_upi000298d0b3	uniref100_upi000298d0b3 upi000298d0b3 related cluster n 1 tax unknown repid upi000298d0b3	1	0.365303
BPA_6318642			1	0.107911
BPA_10477	uniref100_i3ixp6	uniref100_i3ixp6 uncharacterized protein (fragment) n 1 tax oreochromis niloticus repid i3ixp6_oreni	1	0.362647
BPA_6902606	uniref100_upi0002989f81	uniref100_upi0002989f81 upi0002989f81 related cluster n 1 tax unknown repid upi0002989f81	1	0.0659524
BPA_6932822	uniref100_i3kpm4	uniref100_i3kpm4 uncharacterized protein n 1 tax oreochromis niloticus repid i3kpm4_oreni	1	2.43753
BPA_5398327	uniref100_c3kgu4	uniref100_c3kgu4 carboxypeptidase a1 n 1 tax anoplopoma fimbria repid c3kgu4_anofi	1	0.218049
BPA_5775216			1	5.80507
BPA_5974682	uniref100_g3ng95	uniref100_g3ng95 uncharacterized protein n 2 tax gasterosteus aculeatus repid g3ng95_gasac	1	0.392686
BPA_6927249	uniref100_q4rzf9	uniref100_q4rzf9 chromosome 3 scaf14932 whole genome shotgun sequence n 1 tax tetraodon nigroviridis repid q4rzf9_tetng	1	0.462662
BPA_6932732			1	0.307631
BPA_6924817	uniref100_d1m701	uniref100_d1m701 c-type lectin domain family 4 member e n 1 tax paralichthys olivaceus repid d1m701_parol	0.999999	0.465822
BPA_13686			0.999999	6.06606
BPA_2397300			0.999999	0.307584
BPA_6233631	uniref100_h3cll5	uniref100_h3cll5 uncharacterized protein n 2 tax tetraodon nigroviridis repid h3cll5_tetng	0.999999	0.120594
BPA_5363352	uniref100_i3ixm8	uniref100_i3ixm8 uncharacterized protein n 1 tax oreochromis niloticus repid i3ixm8_oreni	0.999999	0.488349
BPA_6921667	uniref100_g3nld8	uniref100_g3nld8 uncharacterized protein n 1 tax gasterosteus aculeatus repid g3nld8_gasac	0.999999	0.643134
BPA_4641405	uniref100_upi000298afe2	uniref100_upi000298afe2 upi000298afe2 related cluster n 1 tax unknown repid upi000298afe2	0.999999	0.158224
BPA_5993518	uniref100_i3kg69	uniref100_i3kg69 uncharacterized protein n 1 tax oreochromis niloticus repid i3kg69_oreni	0.999999	0.501074
BPA_6823	uniref100_i3jvl9	uniref100_i3jvl9 uncharacterized protein n 1 tax oreochromis niloticus repid i3jvl9_oreni	0.999999	0.255381
BPA_6927069	uniref100_i3kxp2	uniref100_i3kxp2 uncharacterized protein n 1 tax oreochromis niloticus repid i3kxp2_oreni	0.999999	0.236154
BPA_6900	uniref100_d2d551	uniref100_d2d551 catalase n 1 tax rachycentron canadum repid d2d551_9perc	0.999999	0.563085
BPA_3960	uniref100_i3ivt2	uniref100_i3ivt2 uncharacterized protein n 1 tax oreochromis niloticus repid i3ivt2_oreni	0.999999	2.6069
BPA_6931761	uniref100_i3iww5	uniref100_i3iww5 uncharacterized protein n 1 tax oreochromis niloticus repid i3iww5_oreni	0.999999	0.467716
BPA_6908806	uniref100_h2slk9	uniref100_h2slk9 uncharacterized protein (fragment) n 1 tax takifugu rubripes repid h2slk9_takru	0.999999	0.498346
BPA_6906432	uniref100_e6zgq9	uniref100_e6zgq9 wd repeat domain phosphoinositide-interacting protein 1 n 1 tax dicentrarchus labrax repid e6zgq9_dicla	0.999999	0.521726
BPA_6910633			0.999999	0.326005
BPA_6909745			0.999999	0.285953
BPA_12260	uniref100_e7f1x4	uniref100_e7f1x4 uncharacterized protein n 1 tax danio rerio repid e7f1x4_danre	0.999999	0.270983
BPA_5993787			0.999999	0.268296
BPA_6899921	uniref100_upi0002a4938e	uniref100_upi0002a4938e predicted: anoctamin-5-like n 1 tax oryzias latipes repid upi0002a4938e	0.999999	0.300826
BPA_6927629			0.999999	0.304825
BPA_6909545	uniref100_i3ixh6	uniref100_i3ixh6 uncharacterized protein n 1 tax oreochromis niloticus repid i3ixh6_oreni	0.999999	0.496259
BPA_6928998	uniref100_i3j792	uniref100_i3j792 uncharacterized protein n 1 tax oreochromis niloticus repid i3j792_oreni	0.999999	3.13537
BPA_6915330	uniref100_g3py50	uniref100_g3py50 uncharacterized protein n 1 tax gasterosteus aculeatus repid g3py50_gasac	0.999999	0.354468
BPA_6898879			0.999999	0.57302
BPA_6909262			0.999999	0.185287
BPA_5189616	uniref100_g3n771	uniref100_g3n771 uncharacterized protein n 1 tax gasterosteus aculeatus repid g3n771_gasac	0.999999	3.53183
BPA_6923448	uniref100_i3jrz3	uniref100_i3jrz3 uncharacterized protein (fragment) n 1 tax oreochromis niloticus repid i3jrz3_oreni	0.999999	0.645624
BPA_16477			0.999999	0.57745
BPA_6398376			0.999999	2.24567
BPA_5879	uniref100_c3kia7	uniref100_c3kia7 trimeric intracellular cation channel type a n 1 tax anoplopoma fimbria repid c3kia7_anofi	0.999999	0.0201559
BPA_6905225	uniref100_d4n6g3	uniref100_d4n6g3 interferon regulatory factor 3 variant 1 n 1 tax paralichthys olivaceus repid d4n6g3_parol	0.999999	0.317801
BPA_6920589	uniref100_i3jzh1	uniref100_i3jzh1 uncharacterized protein n 1 tax oreochromis niloticus repid i3jzh1_oreni	0.999999	0.175596
BPA_4277391	uniref100_q16fz1	uniref100_q16fz1 aael014583-pc n 1 tax aedes aegypti repid q16fz1_aedae	0.999999	0.395921
BPA_6913218	uniref100_i3k007	uniref100_i3k007 uncharacterized protein n 1 tax oreochromis niloticus repid i3k007_oreni	0.999999	2.30696
BPA_6901377	uniref100_b6c6q8	uniref100_b6c6q8 cytokine receptor gamma chain n 2 tax takifugu rubripes repid b6c6q8_takru	0.999999	0.285878
BPA_6932268	uniref100_g3pdk9	uniref100_g3pdk9 uncharacterized protein n 1 tax gasterosteus aculeatus repid g3pdk9_gasac	0.999999	1.6484
BPA_9647	uniref100_g3plt4	uniref100_g3plt4 uncharacterized protein n 1 tax gasterosteus aculeatus repid g3plt4_gasac	0.999999	0.498213
BPA_4844			0.999999	0.372293
BPA_6927834	uniref100_i3k214	uniref100_i3k214 delta-like protein n 1 tax oreochromis niloticus repid i3k214_oreni	0.999999	0.243707
BPA_6905726	uniref100_i3jc52	uniref100_i3jc52 uncharacterized protein n 1 tax oreochromis niloticus repid i3jc52_oreni	0.999999	0.417738
BPA_6515033	uniref100_c3kj38	uniref100_c3kj38 40s ribosomal protein s21 n 1 tax anoplopoma fimbria repid c3kj38_anofi	0.999999	0.539664
BPA_6909536	uniref100_c3kin1	uniref100_c3kin1 inorganic pyrophosphatase n 1 tax anoplopoma fimbria repid c3kin1_anofi	0.999999	1.57374
BPA_72	uniref100_i3jg89	uniref100_i3jg89 uncharacterized protein n 1 tax oreochromis niloticus repid i3jg89_oreni	0.999999	1.66267
BPA_6911372	uniref100_g3p3p8	uniref100_g3p3p8 uncharacterized protein n 1 tax gasterosteus aculeatus repid g3p3p8_gasac	0.999999	2.09457
BPA_6932176	uniref100_i3ksd3	uniref100_i3ksd3 uncharacterized protein n 1 tax oreochromis niloticus repid i3ksd3_oreni	0.999999	2.10502
BPA_6931453	uniref100_h2spq5	uniref100_h2spq5 uncharacterized protein n 1 tax takifugu rubripes repid h2spq5_takru	0.999999	1.71225
BPA_6932270			0.999999	4.83129
BPA_4931914	uniref100_i3j120	uniref100_i3j120 uncharacterized protein n 1 tax oreochromis niloticus repid i3j120_oreni	0.999999	0.288516
BPA_6907498	uniref100_i3jgk7	uniref100_i3jgk7 uncharacterized protein n 1 tax oreochromis niloticus repid i3jgk7_oreni	0.999999	0.537837
BPA_6925533	uniref100_b9epk9	uniref100_b9epk9 40s ribosomal protein s30 n 1 tax salmo salar repid b9epk9_salsa	0.999999	0.503087
BPA_6911744	uniref100_i3js39	uniref100_i3js39 uncharacterized protein n 1 tax oreochromis niloticus repid i3js39_oreni	0.999999	0.418204
BPA_6912732	uniref100_q52v23	uniref100_q52v23 natural resistance-associated macrophage protein n 1 tax paralichthys olivaceus repid q52v23_parol	0.999999	2.95278
BPA_6908640	uniref100_i3k4t4	uniref100_i3k4t4 peptidyl-prolyl cis-trans isomerase n 1 tax oreochromis niloticus repid i3k4t4_oreni	0.999999	0.540936
BPA_11208	uniref100_q90yi8	uniref100_q90yi8 t-cell acute lymphocytic leukemia protein 1 n 1 tax takifugu rubripes repid tal1_takru	0.999999	0.083341
BPA_6277467	uniref100_i3j9e4	uniref100_i3j9e4 uncharacterized protein (fragment) n 1 tax oreochromis niloticus repid i3j9e4_oreni	0.999999	2.5495
BPA_6906603	uniref100_f6kmh5	uniref100_f6kmh5 c1q-like-1 (fragment) n 1 tax epinephelus coioides repid f6kmh5_epico	0.999999	0.286798
BPA_6901750	uniref100_i3jv29	uniref100_i3jv29 uncharacterized protein n 1 tax oreochromis niloticus repid i3jv29_oreni	0.999999	0.246597
BPA_16724			0.999999	0.474029
BPA_6877094	uniref100_g3n816	uniref100_g3n816 uncharacterized protein (fragment) n 1 tax gasterosteus aculeatus repid g3n816_gasac	0.999999	0.596987
BPA_6909959	uniref100_q90z50	uniref100_q90z50 putative reverse transcriptase n 1 tax takifugu rubripes repid q90z50_takru	0.999999	0.0450331
BPA_5336276			0.999999	0.472069
BPA_8092	uniref100_g3pc11	uniref100_g3pc11 uncharacterized protein (fragment) n 1 tax gasterosteus aculeatus repid g3pc11_gasac	0.999999	2.83704
BPA_4640182	uniref100_upi000298d404	uniref100_upi000298d404 upi000298d404 related cluster n 1 tax unknown repid upi000298d404	0.999999	53.1922
BPA_6927715	uniref100_i3kf60	uniref100_i3kf60 uncharacterized protein n 1 tax oreochromis niloticus repid i3kf60_oreni	0.999999	0.158241
BPA_6908254	uniref100_h2mgl2	uniref100_h2mgl2 uncharacterized protein n 1 tax oryzias latipes repid h2mgl2_oryla	0.999999	0.326572
BPA_6907477	uniref100_i3k2e6	uniref100_i3k2e6 uncharacterized protein n 1 tax oreochromis niloticus repid i3k2e6_oreni	0.999999	0.324858
BPA_6923579	uniref100_i3jx91	uniref100_i3jx91 uncharacterized protein n 1 tax oreochromis niloticus repid i3jx91_oreni	0.999999	0.452412
BPA_6903209			0.999999	3.82975
BPA_6901974	uniref100_i3j378	uniref100_i3j378 uncharacterized protein n 1 tax oreochromis niloticus repid i3j378_oreni	0.999999	0.572728
BPA_6930910	uniref100_c0ha52	uniref100_c0ha52 major vault protein n 1 tax salmo salar repid c0ha52_salsa	0.999999	2.29575
BPA_6928729	uniref100_i3kx91	uniref100_i3kx91 uncharacterized protein n 1 tax oreochromis niloticus repid i3kx91_oreni	0.999999	0.17473
BPA_6542213			0.999999	0.265041
BPA_6136047	uniref100_i3kds7	uniref100_i3kds7 uncharacterized protein n 1 tax oreochromis niloticus repid i3kds7_oreni	0.999999	1.84565
BPA_6900783	uniref100_i3ixt6	uniref100_i3ixt6 uncharacterized protein (fragment) n 1 tax oreochromis niloticus repid i3ixt6_oreni	0.999999	0.280707
BPA_13915	uniref100_i3jm92	uniref100_i3jm92 uncharacterized protein (fragment) n 1 tax oreochromis niloticus repid i3jm92_oreni	0.999999	1.50408
BPA_15093	uniref100_i3jvd8	uniref100_i3jvd8 uncharacterized protein (fragment) n 1 tax oreochromis niloticus repid i3jvd8_oreni	0.999999	2.34769
BPA_6911598	uniref100_i3iuc2	uniref100_i3iuc2 uncharacterized protein n 1 tax oreochromis niloticus repid i3iuc2_oreni	0.999999	0.128577
BPA_5896425			0.999999	0.0670754
BPA_6927194	uniref100_g3pdc5	uniref100_g3pdc5 uncharacterized protein n 1 tax gasterosteus aculeatus repid g3pdc5_gasac	0.999999	1.64804
BPA_6919356	uniref100_e6zfh4	uniref100_e6zfh4 protein-glutamine gamma-glutamyltransferase 2 n 1 tax dicentrarchus labrax repid e6zfh4_dicla	0.999999	0.216835
BPA_6925159	uniref100_e6zj25	uniref100_e6zj25 repressor of rna polymerase iii transcription maf1 homolog n 1 tax dicentrarchus labrax repid e6zj25_dicla	0.999999	0.492175
BPA_10006			0.999999	3.63969
BPA_6910067	uniref100_c3khz7	uniref100_c3khz7 trypsin n 1 tax anoplopoma fimbria repid c3khz7_anofi	0.999999	0.0398459
BPA_6911538	uniref100_i3k361	uniref100_i3k361 fibroblast growth factor receptor n 1 tax oreochromis niloticus repid i3k361_oreni	0.999999	0.422124
BPA_6903766	uniref100_i3j3p8	uniref100_i3j3p8 uncharacterized protein n 1 tax oreochromis niloticus repid i3j3p8_oreni	0.999999	2.62653
BPA_9098	uniref100_i3kbe5	uniref100_i3kbe5 uncharacterized protein n 1 tax oreochromis niloticus repid i3kbe5_oreni	0.999999	4.79895
BPA_6903677	uniref100_q4ref0	uniref100_q4ref0 chromosome 10 scaf15123 whole genome shotgun sequence n 1 tax tetraodon nigroviridis repid q4ref0_tetng	0.999999	0.110835
BPA_6931348	uniref100_i3jv40	uniref100_i3jv40 uncharacterized protein n 1 tax oreochromis niloticus repid i3jv40_oreni	0.999999	0.200355
BPA_6930277	uniref100_q4s3x0	uniref100_q4s3x0 chromosome 20 scaf14744 whole genome shotgun sequence. (fragment) n 1 tax tetraodon nigroviridis repid q4s3x0_tetng	0.999999	0.263926
BPA_6909499	uniref100_h2var9	uniref100_h2var9 uncharacterized protein n 1 tax takifugu rubripes repid h2var9_takru	0.999999	2.51719
BPA_6925830	uniref100_upi000298a5bd	uniref100_upi000298a5bd upi000298a5bd related cluster n 1 tax unknown repid upi000298a5bd	0.999999	0.313318
BPA_6375	uniref100_g3q3e5	uniref100_g3q3e5 uncharacterized protein n 1 tax gasterosteus aculeatus repid g3q3e5_gasac	0.999999	2.78259
BPA_6901738			0.999999	2.35024
BPA_6907933	uniref100_q6nxa6	uniref100_q6nxa6 alcohol dehydrogenase 5 n 1 tax danio rerio repid q6nxa6_danre	0.999999	0.497637
BPA_6922657	uniref100_upi0002a4bfbc	uniref100_upi0002a4bfbc predicted: a-kinase anchor protein 7 isoform gamma-like n 1 tax oryzias latipes repid upi0002a4bfbc	0.999999	0.529427
BPA_6906956	uniref100_i3k1v3	uniref100_i3k1v3 uncharacterized protein n 1 tax oreochromis niloticus repid i3k1v3_oreni	0.999999	0.388282
BPA_3373	uniref100_upi0002a4a778	uniref100_upi0002a4a778 predicted: spermine synthase-like n 1 tax oryzias latipes repid upi0002a4a778	0.999999	1.6938
BPA_6913710			0.999999	1.75697
BPA_6914555			0.999999	7.40519
BPA_2763	uniref100_i3k2m4	uniref100_i3k2m4 uncharacterized protein n 1 tax oreochromis niloticus repid i3k2m4_oreni	0.999999	0.245098
BPA_6932425	uniref100_upi000298fbd5	uniref100_upi000298fbd5 upi000298fbd5 related cluster n 1 tax unknown repid upi000298fbd5	0.999999	0.588244
BPA_7015	uniref100_i3jnb8	uniref100_i3jnb8 uncharacterized protein n 1 tax oreochromis niloticus repid i3jnb8_oreni	0.999999	0.307263
BPA_6904348	uniref100_e6zhm4	uniref100_e6zhm4 ubiquitin thioesterase zranb1 n 1 tax dicentrarchus labrax repid e6zhm4_dicla	0.999999	0.247932
BPA_6911018	uniref100_i3iwm1	uniref100_i3iwm1 uncharacterized protein n 1 tax oreochromis niloticus repid i3iwm1_oreni	0.999999	0.595787
BPA_3354732	uniref100_i3j8i1	uniref100_i3j8i1 uncharacterized protein n 1 tax oreochromis niloticus repid i3j8i1_oreni	0.999999	4.60867
BPA_6911526	uniref100_i3j757	uniref100_i3j757 uncharacterized protein n 1 tax oreochromis niloticus repid i3j757_oreni	0.999999	0.233451
BPA_6606155	uniref100_i3ja75	uniref100_i3ja75 uncharacterized protein n 1 tax oreochromis niloticus repid i3ja75_oreni	0.999999	1.80152
BPA_6916460	uniref100_g3nr45	uniref100_g3nr45 uncharacterized protein (fragment) n 1 tax gasterosteus aculeatus repid g3nr45_gasac	0.999999	2.59529
BPA_6926391	uniref100_i3jz57	uniref100_i3jz57 amine oxidase n 1 tax oreochromis niloticus repid i3jz57_oreni	0.999999	0.433779
BPA_6909813	uniref100_h2mjm9	uniref100_h2mjm9 uncharacterized protein (fragment) n 1 tax oryzias latipes repid h2mjm9_oryla	0.999999	0.337455
BPA_1627	uniref100_q1lw04	uniref100_q1lw04 novel protein similar to vertebrate xanthine dehydrogenase (xdh) (fragment) n 1 tax danio rerio repid q1lw04_danre	0.999999	0.246292
BPA_6931434	uniref100_q90yb4	uniref100_q90yb4 gelatinase n 1 tax paralichthys olivaceus repid q90yb4_parol	0.999999	0.260866
BPA_6909915	uniref100_i3j624	uniref100_i3j624 uncharacterized protein (fragment) n 1 tax oreochromis niloticus repid i3j624_oreni	0.999999	6.72533
BPA_6903800	uniref100_g3pi13	uniref100_g3pi13 uncharacterized protein (fragment) n 1 tax gasterosteus aculeatus repid g3pi13_gasac	0.999999	0.0977976
BPA_6930286			0.999999	0.579342
BPA_508	uniref100_i3kgt0	uniref100_i3kgt0 uncharacterized protein n 1 tax oreochromis niloticus repid i3kgt0_oreni	0.999999	3.74978
BPA_6901499	uniref100_i3k8d6	uniref100_i3k8d6 eukaryotic translation initiation factor 3 subunit e n 1 tax oreochromis niloticus repid i3k8d6_oreni	0.999999	0.510896
BPA_6901199	uniref100_g3nxx4	uniref100_g3nxx4 uncharacterized protein n 1 tax gasterosteus aculeatus repid g3nxx4_gasac	0.999999	2.90639
BPA_6902590	uniref100_i3krf4	uniref100_i3krf4 uncharacterized protein n 1 tax oreochromis niloticus repid i3krf4_oreni	0.999999	1.94523
BPA_6926208	uniref100_i3j084	uniref100_i3j084 uncharacterized protein n 1 tax oreochromis niloticus repid i3j084_oreni	0.999999	0.109408
BPA_6901837			0.999999	0.323965
BPA_6905095	uniref100_g3nea0	uniref100_g3nea0 uncharacterized protein n 2 tax gasterosteus aculeatus repid g3nea0_gasac	0.999999	2.23188
BPA_6905489	uniref100_c0hbe9	uniref100_c0hbe9 neural proliferation differentiation and control protein 1 n 1 tax salmo salar repid c0hbe9_salsa	0.999999	0.4362
BPA_6932646	uniref100_h3dc01	uniref100_h3dc01 uncharacterized protein (fragment) n 2 tax tetraodon nigroviridis repid h3dc01_tetng	0.999999	0.558859
BPA_6903084	uniref100_c7aty8	uniref100_c7aty8 tyrosine-protein kinase n 1 tax siniperca chuatsi repid c7aty8_sinch	0.999999	0.538893
BPA_6921434	uniref100_g3p8a8	uniref100_g3p8a8 uncharacterized protein n 1 tax gasterosteus aculeatus repid g3p8a8_gasac	0.999999	0.373989
BPA_5506210			0.999999	0.305994
BPA_6908092	uniref100_i3jap7	uniref100_i3jap7 uncharacterized protein (fragment) n 1 tax oreochromis niloticus repid i3jap7_oreni	0.999999	1.60174
BPA_6905531	uniref100_i3k2v1	uniref100_i3k2v1 uncharacterized protein n 1 tax oreochromis niloticus repid i3k2v1_oreni	0.999999	2.86631
BPA_6903106	uniref100_upi000298cd7d	uniref100_upi000298cd7d upi000298cd7d related cluster n 1 tax unknown repid upi000298cd7d	0.999999	1.62092
BPA_6910626	uniref100_e5rpi3	uniref100_e5rpi3 proteasome subunit beta type (fragment) n 1 tax oryzias marmoratus repid e5rpi3_9smeg	0.999999	0.260978
BPA_6931502			0.999999	0.178963
BPA_3828450			0.999999	0.450598
BPA_6596409			0.999999	0.282677
BPA_6902048			0.999999	0.602875
BPA_16107	uniref100_e9nq34	uniref100_e9nq34 insulin-like growth factor binding protein 2 n 1 tax scophthalmus maximus repid e9nq34_psemx	0.999999	0.52558
BPA_5761259			0.999999	0.193419
BPA_6903195	uniref100_g3nfk2	uniref100_g3nfk2 uncharacterized protein n 1 tax gasterosteus aculeatus repid g3nfk2_gasac	0.999999	2.55165
BPA_5993230			0.999999	1.85755
BPA_12823	uniref100_q9w710	uniref100_q9w710 udp-glucuronosyltransferase n 1 tax pleuronectes platessa repid q9w710_plepl	0.999999	32.4162
BPA_5592652	uniref100_i3jyd3	uniref100_i3jyd3 proteasome subunit alpha type n 1 tax oreochromis niloticus repid i3jyd3_oreni	0.999999	2.16066
BPA_15229	uniref100_g3nu80	uniref100_g3nu80 uncharacterized protein n 1 tax gasterosteus aculeatus repid g3nu80_gasac	0.999999	1.94377
BPA_6911701			0.999999	0.413874
BPA_9763	uniref100_i3iwk1	uniref100_i3iwk1 delta-like protein n 1 tax oreochromis niloticus repid i3iwk1_oreni	0.999999	0.276036
BPA_6909037	uniref100_i3jdw7	uniref100_i3jdw7 uncharacterized protein n 1 tax oreochromis niloticus repid i3jdw7_oreni	0.999999	1.7675
BPA_6921608	uniref100_i3j867	uniref100_i3j867 uncharacterized protein n 1 tax oreochromis niloticus repid i3j867_oreni	0.999999	15.9496
BPA_6716727	uniref100_e1u5t7	uniref100_e1u5t7 glutathione peroxidase n 1 tax takifugu obscurus repid e1u5t7_takob	0.999999	1.93418
BPA_6930487	uniref100_upi0001de6ab5	uniref100_upi0001de6ab5 upi0001de6ab5 related cluster n 1 tax unknown repid upi0001de6ab5	0.999999	1.91203
BPA_1267	uniref100_h2v228	uniref100_h2v228 uncharacterized protein n 2 tax takifugu rubripes repid h2v228_takru	0.999999	5.00386
BPA_9507			0.999999	0.24934
BPA_13536	uniref100_i3jvf1	uniref100_i3jvf1 uncharacterized protein (fragment) n 1 tax oreochromis niloticus repid i3jvf1_oreni	0.999999	1.93603
BPA_5320144			0.999999	0.0749131
BPA_6910649	uniref100_f1qww8	uniref100_f1qww8 uncharacterized protein n 2 tax danio rerio repid f1qww8_danre	0.999999	0.400454
BPA_4490705	uniref100_i3kmu7	uniref100_i3kmu7 uncharacterized protein n 1 tax oreochromis niloticus repid i3kmu7_oreni	0.999999	24.2267
BPA_6908449	uniref100_i3k9r7	uniref100_i3k9r7 uncharacterized protein (fragment) n 1 tax oreochromis niloticus repid i3k9r7_oreni	0.999999	0.455656
BPA_6929944	uniref100_q90wi2	uniref100_q90wi2 carboxypeptidase a (fragment) n 1 tax danio rerio repid q90wi2_danre	0.999999	0.218298
BPA_6925703	uniref100_q2vwh3	uniref100_q2vwh3 selectin p (fragment) n 1 tax siniperca chuatsi repid q2vwh3_sinch	0.999999	0.0356087
BPA_4135081	uniref100_j0qcd0	uniref100_j0qcd0 his/glu/gln/arg/opine family amino abc transporter permease 3-tm region n 1 tax bartonella rattimassiliensis 15908 repid j0qcd0_9rhiz	0.999999	0.500824
BPA_6909890	uniref100_i3km73	uniref100_i3km73 uncharacterized protein (fragment) n 1 tax oreochromis niloticus repid i3km73_oreni	0.999999	0.306899
BPA_6907338	uniref100_i3kx89	uniref100_i3kx89 uncharacterized protein n 1 tax oreochromis niloticus repid i3kx89_oreni	0.999999	1.72245
BPA_6907375	uniref100_i3ix42	uniref100_i3ix42 uncharacterized protein n 1 tax oreochromis niloticus repid i3ix42_oreni	0.999999	0.325491
BPA_5994034	uniref100_q5tys7	uniref100_q5tys7 novel protein (fragment) n 1 tax danio rerio repid q5tys7_danre	0.999999	3.1873
BPA_6911424	uniref100_g3nhi9	uniref100_g3nhi9 uncharacterized protein n 1 tax gasterosteus aculeatus repid g3nhi9_gasac	0.999999	0.262235
BPA_5312755			0.999999	3.8266
BPA_6929482			0.999999	2.63428
BPA_6910849	uniref100_h3c1h8	uniref100_h3c1h8 uncharacterized protein (fragment) n 1 tax tetraodon nigroviridis repid h3c1h8_tetng	0.999999	0.162456
BPA_6904419	uniref100_i3jmn3	uniref100_i3jmn3 uncharacterized protein n 1 tax oreochromis niloticus repid i3jmn3_oreni	0.999999	0.08162
BPA_16627	uniref100_i3iu35	uniref100_i3iu35 uncharacterized protein n 1 tax oreochromis niloticus repid i3iu35_oreni	0.999999	2.76429
BPA_6909303	uniref100_upi0002a4bd39	uniref100_upi0002a4bd39 predicted: death effector domain-containing protein-like n 1 tax oryzias latipes repid upi0002a4bd39	0.999999	0.404302
BPA_4339139	uniref100_h2s3k6	uniref100_h2s3k6 serine hydroxymethyltransferase (fragment) n 1 tax takifugu rubripes repid h2s3k6_takru	0.999999	0.360456
BPA_16261	uniref100_i3knj8	uniref100_i3knj8 uncharacterized protein n 1 tax oreochromis niloticus repid i3knj8_oreni	0.999998	0.464031
BPA_6924441	uniref100_i3jrp1	uniref100_i3jrp1 uncharacterized protein n 1 tax oreochromis niloticus repid i3jrp1_oreni	0.999998	0.404791
BPA_6904519	uniref100_g3nxx2	uniref100_g3nxx2 uncharacterized protein n 1 tax gasterosteus aculeatus repid g3nxx2_gasac	0.999998	2.72084
BPA_6906827	uniref100_e6zfr4	uniref100_e6zfr4 protein fam83d n 1 tax dicentrarchus labrax repid e6zfr4_dicla	0.999998	4.77347
BPA_6691384	uniref100_c3kjn2	uniref100_c3kjn2 fam36a n 1 tax anoplopoma fimbria repid c3kjn2_anofi	0.999998	2.84208
BPA_6931829	uniref100_i3jgs5	uniref100_i3jgs5 uncharacterized protein n 1 tax oreochromis niloticus repid i3jgs5_oreni	0.999998	0.588471
BPA_3974972	uniref100_g3nw65	uniref100_g3nw65 uncharacterized protein n 1 tax gasterosteus aculeatus repid g3nw65_gasac	0.999998	2.72189
BPA_5096619	uniref100_j7fhw7	uniref100_j7fhw7 alpha-1-antitrypsin n 1 tax oplegnathus fasciatus repid j7fhw7_9pero	0.999998	0.582219
BPA_5063341	uniref100_b2yi05	uniref100_b2yi05 putative 40s ribosomal protein rps3a (fragment) n 1 tax phoronis muelleri repid b2yi05_9bila	0.999998	0.330697
BPA_5993846			0.999998	0.0933862
BPA_6931040	uniref100_i3jz24	uniref100_i3jz24 uncharacterized protein n 1 tax oreochromis niloticus repid i3jz24_oreni	0.999998	0.460128
BPA_6930044	uniref100_g3pnp8	uniref100_g3pnp8 uncharacterized protein (fragment) n 1 tax gasterosteus aculeatus repid g3pnp8_gasac	0.999998	0.57873
BPA_6905624	uniref100_i3khx2	uniref100_i3khx2 uncharacterized protein n 1 tax oreochromis niloticus repid i3khx2_oreni	0.999998	0.223601
BPA_753	uniref100_i3kt71	uniref100_i3kt71 uncharacterized protein n 1 tax oreochromis niloticus repid i3kt71_oreni	0.999998	0.0704782
BPA_6932004	uniref100_i3kqw9	uniref100_i3kqw9 annexin n 1 tax oreochromis niloticus repid i3kqw9_oreni	0.999998	2.12857
BPA_6898626			0.999998	0.116584
BPA_6899879	uniref100_h2uyf2	uniref100_h2uyf2 uncharacterized protein (fragment) n 1 tax takifugu rubripes repid h2uyf2_takru	0.999998	0.344268
BPA_11795	uniref100_h2t898	uniref100_h2t898 uncharacterized protein (fragment) n 1 tax takifugu rubripes repid h2t898_takru	0.999998	0.335094
BPA_6022438			0.999998	0.125315
BPA_6903382	uniref100_i3ixq5	uniref100_i3ixq5 uncharacterized protein n 1 tax oreochromis niloticus repid i3ixq5_oreni	0.999998	2.34966
BPA_4342399			0.999998	0.301563
BPA_6909590	uniref100_q6xsh2	uniref100_q6xsh2 estrogen receptor beta n 1 tax micropterus salmoides repid q6xsh2_micsa	0.999998	0.362736
BPA_6626650	uniref100_i3iyu3	uniref100_i3iyu3 uncharacterized protein (fragment) n 1 tax oreochromis niloticus repid i3iyu3_oreni	0.999998	3.05582
BPA_3890994			0.999998	4.77982
BPA_5995013	uniref100_i3ker2	uniref100_i3ker2 uncharacterized protein n 1 tax oreochromis niloticus repid i3ker2_oreni	0.999998	1.9176
BPA_6927653	uniref100_i3k0l3	uniref100_i3k0l3 uncharacterized protein n 1 tax oreochromis niloticus repid i3k0l3_oreni	0.999998	2.05514
BPA_6899791			0.999998	0.446087
BPA_6900531	uniref100_i3kw91	uniref100_i3kw91 uncharacterized protein (fragment) n 1 tax oreochromis niloticus repid i3kw91_oreni	0.999998	0.274144
BPA_6926315	uniref100_j7fi83	uniref100_j7fi83 leukocyte surface antigen cd53 n 1 tax oplegnathus fasciatus repid j7fi83_9pero	0.999998	0.201535
BPA_6901526	uniref100_upi000298d956	uniref100_upi000298d956 upi000298d956 related cluster n 1 tax unknown repid upi000298d956	0.999998	0.568251
BPA_2642335	uniref100_upi0001de85b6	uniref100_upi0001de85b6 upi0001de85b6 related cluster n 1 tax unknown repid upi0001de85b6	0.999998	0.137035
BPA_6908456	uniref100_i3jnj8	uniref100_i3jnj8 uncharacterized protein n 1 tax oreochromis niloticus repid i3jnj8_oreni	0.999998	0.439937
BPA_6907001	uniref100_upi0002a49f09	uniref100_upi0002a49f09 predicted: sushi domain-containing protein 1-like n 1 tax oryzias latipes repid upi0002a49f09	0.999998	0.093484
BPA_6921424			0.999998	0.582503
BPA_6900708	uniref100_f8slg9	uniref100_f8slg9 cytosolic heat shock protein 90-alpha n 1 tax lates calcarifer repid f8slg9_latca	0.999998	0.663747
BPA_6910225	uniref100_g3ni09	uniref100_g3ni09 uncharacterized protein n 1 tax gasterosteus aculeatus repid g3ni09_gasac	0.999998	2.28674
BPA_6910881			0.999998	0.367778
BPA_6898557			0.999998	0.193912
BPA_6932752	uniref100_h2l6a0	uniref100_h2l6a0 histone h2a n 1 tax oryzias latipes repid h2l6a0_oryla	0.999998	0.535204
BPA_6902521	uniref100_i3jlj8	uniref100_i3jlj8 uncharacterized protein n 1 tax oreochromis niloticus repid i3jlj8_oreni	0.999998	0.587046
BPA_805	uniref100_i3js49	uniref100_i3js49 uncharacterized protein n 1 tax oreochromis niloticus repid i3js49_oreni	0.999998	0.366853
BPA_5687300	uniref100_h2lwp5	uniref100_h2lwp5 uncharacterized protein (fragment) n 1 tax oryzias latipes repid h2lwp5_oryla	0.999998	2.1041
BPA_6909106			0.999998	0.0723424
BPA_6907935	uniref100_d2k936	uniref100_d2k936 complement component 1 q subcomponent gamma polypeptide (fragment) n 1 tax paralichthys olivaceus repid d2k936_parol	0.999998	0.416169
BPA_6929932	uniref100_h3cr65	uniref100_h3cr65 uncharacterized protein n 1 tax tetraodon nigroviridis repid h3cr65_tetng	0.999998	0.578652
BPA_6906207	uniref100_i3kjb5	uniref100_i3kjb5 uncharacterized protein n 1 tax oreochromis niloticus repid i3kjb5_oreni	0.999998	0.0334924
BPA_6898930			0.999998	0.405151
BPA_4791789	uniref100_i3ku84	uniref100_i3ku84 uncharacterized protein (fragment) n 1 tax oreochromis niloticus repid i3ku84_oreni	0.999998	13.0743
BPA_6917246	uniref100_i3ixw6	uniref100_i3ixw6 uncharacterized protein n 1 tax oreochromis niloticus repid i3ixw6_oreni	0.999998	2.69205
BPA_6931432	uniref100_b5x0s4	uniref100_b5x0s4 ectonucleoside triphosphate diphosphohydrolase 6 n 1 tax salmo salar repid b5x0s4_salsa	0.999998	3.8043
BPA_6906774	uniref100_h2sth6	uniref100_h2sth6 uncharacterized protein n 1 tax takifugu rubripes repid h2sth6_takru	0.999998	4.84502
BPA_3919130	uniref100_h3clf1	uniref100_h3clf1 uncharacterized protein (fragment) n 1 tax tetraodon nigroviridis repid h3clf1_tetng	0.999998	0.150796
BPA_6931066			0.999998	2.79831
BPA_6904694			0.999998	0.225955
BPA_6911839			0.999998	0.446444
BPA_2022			0.999998	0.573714
BPA_6915964	uniref100_i3izk7	uniref100_i3izk7 uncharacterized protein (fragment) n 1 tax oreochromis niloticus repid i3izk7_oreni	0.999998	1.63889
BPA_3963080	uniref100_upi0002a4a427	uniref100_upi0002a4a427 predicted: interleukin-1 receptor accessory protein-like partial n 1 tax oryzias latipes repid upi0002a4a427	0.999998	2.74292
BPA_6926267	uniref100_i3j9p6	uniref100_i3j9p6 uncharacterized protein n 1 tax oreochromis niloticus repid i3j9p6_oreni	0.999998	18.6614
BPA_6909879	uniref100_e6zh40	uniref100_e6zh40 probable proline dehydrogenase 2 n 1 tax dicentrarchus labrax repid e6zh40_dicla	0.999998	2.81184
BPA_6928727	uniref100_i3kss1	uniref100_i3kss1 uncharacterized protein n 1 tax oreochromis niloticus repid i3kss1_oreni	0.999998	14.4603
BPA_5994146	uniref100_i3jem5	uniref100_i3jem5 uncharacterized protein (fragment) n 1 tax oreochromis niloticus repid i3jem5_oreni	0.999998	0.155056
BPA_5135	uniref100_i3jrz2	uniref100_i3jrz2 uncharacterized protein n 1 tax oreochromis niloticus repid i3jrz2_oreni	0.999998	2.47911
BPA_6902841	uniref100_g3q4a4	uniref100_g3q4a4 uncharacterized protein n 1 tax gasterosteus aculeatus repid g3q4a4_gasac	0.999998	1.66397
BPA_4295			0.999998	0.104248
BPA_6918023	uniref100_upi0002a4a2f1	uniref100_upi0002a4a2f1 predicted: glucuronokinase 1-like n 1 tax oryzias latipes repid upi0002a4a2f1	0.999998	0.352702
BPA_16749			0.999998	0.0528762
BPA_6930965	uniref100_i3ju39	uniref100_i3ju39 uncharacterized protein n 1 tax oreochromis niloticus repid i3ju39_oreni	0.999998	2.04706
BPA_1912			0.999998	0.342747
BPA_6590	uniref100_q4rr23	uniref100_q4rr23 chromosome 14 scaf15003 whole genome shotgun sequence. (fragment) n 1 tax tetraodon nigroviridis repid q4rr23_tetng	0.999998	0.166848
BPA_6908345	uniref100_i3j1b8	uniref100_i3j1b8 uncharacterized protein (fragment) n 1 tax oreochromis niloticus repid i3j1b8_oreni	0.999998	0.278208
BPA_6742	uniref100_g3pix2	uniref100_g3pix2 uncharacterized protein n 1 tax gasterosteus aculeatus repid g3pix2_gasac	0.999998	2.26653
BPA_5311237	uniref100_i3kn01	uniref100_i3kn01 uncharacterized protein n 1 tax oreochromis niloticus repid i3kn01_oreni	0.999998	105.194
BPA_6900884	uniref100_g3np30	uniref100_g3np30 uncharacterized protein n 1 tax gasterosteus aculeatus repid g3np30_gasac	0.999998	1.64271
BPA_6911349	uniref100_i3j861	uniref100_i3j861 uncharacterized protein n 1 tax oreochromis niloticus repid i3j861_oreni	0.999998	0.57272
BPA_6911723			0.999998	1.72005
BPA_10113	uniref100_g3ns53	uniref100_g3ns53 uncharacterized protein (fragment) n 1 tax gasterosteus aculeatus repid g3ns53_gasac	0.999998	0.475401
BPA_2538	uniref100_a4zyr7	uniref100_a4zyr7 thyroid hormone receptor beta protein n 1 tax epinephelus coioides repid a4zyr7_epico	0.999998	0.445911
BPA_5994810	uniref100_h2sm24	uniref100_h2sm24 uncharacterized protein (fragment) n 1 tax takifugu rubripes repid h2sm24_takru	0.999997	5.10487
BPA_6900023			0.999997	0.57972
BPA_6898517			0.999997	0.583269
BPA_6911231	uniref100_i3j3e0	uniref100_i3j3e0 tyrosine-protein phosphatase non-receptor type n 1 tax oreochromis niloticus repid i3j3e0_oreni	0.999997	1.71208
BPA_1276	uniref100_i3jwr0	uniref100_i3jwr0 uncharacterized protein n 1 tax oreochromis niloticus repid i3jwr0_oreni	0.999997	2.67265
BPA_17103	uniref100_h2lw83	uniref100_h2lw83 uncharacterized protein n 1 tax oryzias latipes repid h2lw83_oryla	0.999997	4.04973
BPA_6905649	uniref100_i3k7j7	uniref100_i3k7j7 uncharacterized protein n 1 tax oreochromis niloticus repid i3k7j7_oreni	0.999997	0.555184
BPA_9212			0.999997	0.391975
BPA_3057660			0.999997	0.13683
BPA_6459873	uniref100_i3j706	uniref100_i3j706 uncharacterized protein n 1 tax oreochromis niloticus repid i3j706_oreni	0.999997	3.23615
BPA_6932707			0.999997	0.5384
BPA_6774434	uniref100_c3kjp9	uniref100_c3kjp9 antileukoproteinase n 1 tax anoplopoma fimbria repid c3kjp9_anofi	0.999997	0.0283429
BPA_6903392	uniref100_upi0002a4b541	uniref100_upi0002a4b541 predicted: protein-cysteine n-palmitoyltransferase hhat-like protein-like isoform 1 n 1 tax oryzias latipes repid upi0002a4b541	0.999997	0.0297322
BPA_6927752	uniref100_g3n842	uniref100_g3n842 uncharacterized protein n 1 tax gasterosteus aculeatus repid g3n842_gasac	0.999997	2.77008
BPA_5311894			0.999997	2.28456
BPA_6904530	uniref100_g3ntx0	uniref100_g3ntx0 uncharacterized protein n 1 tax gasterosteus aculeatus repid g3ntx0_gasac	0.999997	10.9558
BPA_6915752			0.999997	0.143042
BPA_6905135	uniref100_i3je35	uniref100_i3je35 coronin n 1 tax oreochromis niloticus repid i3je35_oreni	0.999997	0.166733
BPA_6073200			0.999997	0.207051
BPA_5310874	uniref100_upi0002a4816c	uniref100_upi0002a4816c predicted: cysteine--trna ligase cytoplasmic-like n 1 tax oryzias latipes repid upi0002a4816c	0.999997	1.58548
BPA_6920828			0.999997	0.335365
BPA_6909408	uniref100_i3j8v9	uniref100_i3j8v9 uncharacterized protein (fragment) n 1 tax oreochromis niloticus repid i3j8v9_oreni	0.999997	0.07069
BPA_3385	uniref100_i3jdw2	uniref100_i3jdw2 uncharacterized protein n 1 tax oreochromis niloticus repid i3jdw2_oreni	0.999997	6.34593
BPA_6907388			0.999997	0.407681
BPA_6900740	uniref100_f1aq80	uniref100_f1aq80 glutathione s-transferase theta 1b n 1 tax oplegnathus fasciatus repid f1aq80_9pero	0.999997	0.44928
BPA_811	uniref100_i3k7f0	uniref100_i3k7f0 uncharacterized protein n 1 tax oreochromis niloticus repid i3k7f0_oreni	0.999997	0.299888
BPA_5870506			0.999997	0.205942
BPA_5312023			0.999997	0.207463
BPA_13831	uniref100_h2m328	uniref100_h2m328 uncharacterized protein n 1 tax oryzias latipes repid h2m328_oryla	0.999997	0.138968
BPA_6910304	uniref100_h3dgx7	uniref100_h3dgx7 uncharacterized protein n 1 tax tetraodon nigroviridis repid h3dgx7_tetng	0.999997	0.219154
BPA_6928619	uniref100_upi0002a48888	uniref100_upi0002a48888 predicted: unconventional myosin-if-like n 1 tax oryzias latipes repid upi0002a48888	0.999997	0.137118
BPA_6917753	uniref100_g3nf11	uniref100_g3nf11 uncharacterized protein n 1 tax gasterosteus aculeatus repid g3nf11_gasac	0.999997	0.123753
BPA_3373593	uniref100_g3px42	uniref100_g3px42 uncharacterized protein (fragment) n 1 tax gasterosteus aculeatus repid g3px42_gasac	0.999997	0.198578
BPA_6931163	uniref100_h3c867	uniref100_h3c867 uncharacterized protein n 2 tax tetraodon nigroviridis repid h3c867_tetng	0.999997	0.551991
BPA_15849	uniref100_i3ixy1	uniref100_i3ixy1 uncharacterized protein n 1 tax oreochromis niloticus repid i3ixy1_oreni	0.999997	3.05217
BPA_5389380			0.999997	15.8795
BPA_6907542	uniref100_i3j7u0	uniref100_i3j7u0 uncharacterized protein (fragment) n 1 tax oreochromis niloticus repid i3j7u0_oreni	0.999997	0.150125
BPA_20	uniref100_i3kkx8	uniref100_i3kkx8 uncharacterized protein n 1 tax oreochromis niloticus repid i3kkx8_oreni	0.999997	2.95937
BPA_6927123	uniref100_i3je40	uniref100_i3je40 uncharacterized protein n 1 tax oreochromis niloticus repid i3je40_oreni	0.999997	0.141168
BPA_5638508	uniref100_i3kcb6	uniref100_i3kcb6 uncharacterized protein n 1 tax oreochromis niloticus repid i3kcb6_oreni	0.999997	1.65087
BPA_5569363			0.999997	0.0509917
BPA_6917489	uniref100_i4yvi1	uniref100_i4yvi1 signal transduction histidine kinase n 1 tax microvirga sp. wsm3557 repid i4yvi1_9rhiz	0.999997	3.68764
BPA_6922515	uniref100_upi0002a4b71d	uniref100_upi0002a4b71d predicted: upf0767 protein c1orf212 homolog n 1 tax oryzias latipes repid upi0002a4b71d	0.999997	2.37752
BPA_6914798	uniref100_i3jt91	uniref100_i3jt91 uncharacterized protein n 1 tax oreochromis niloticus repid i3jt91_oreni	0.999997	3.43854
BPA_6910092			0.999997	0.110686
BPA_6931738	uniref100_h2t7h4	uniref100_h2t7h4 uncharacterized protein n 1 tax takifugu rubripes repid h2t7h4_takru	0.999997	2.81292
BPA_6917362	uniref100_i3kf38	uniref100_i3kf38 uncharacterized protein n 1 tax oreochromis niloticus repid i3kf38_oreni	0.999997	3.08234
BPA_6900747			0.999997	0.332095
BPA_6382899	uniref100_j3sew4	uniref100_j3sew4 nedd4 family interacting protein 2 n 1 tax crotalus adamanteus repid j3sew4_croad	0.999997	1.50491
BPA_5310942			0.999997	0.0967891
BPA_15809			0.999997	0.18684
BPA_6908827	uniref100_h3d589	uniref100_h3d589 uncharacterized protein n 1 tax tetraodon nigroviridis repid h3d589_tetng	0.999997	2.72447
BPA_12857			0.999997	0.295613
BPA_6907373	uniref100_i3j8h3	uniref100_i3j8h3 uncharacterized protein (fragment) n 1 tax oreochromis niloticus repid i3j8h3_oreni	0.999996	0.357602
BPA_870			0.999996	231.444
BPA_6498018			0.999996	0.257037
BPA_7723			0.999996	0.449697
BPA_6787315			0.999996	0.0165418
BPA_10976			0.999996	0.289478
BPA_6906303	uniref100_g3p9m7	uniref100_g3p9m7 uncharacterized protein n 1 tax gasterosteus aculeatus repid g3p9m7_gasac	0.999996	0.408675
BPA_6827208			0.999996	0.338167
BPA_6908090	uniref100_q4t497	uniref100_q4t497 chromosome undetermined scaf9774 whole genome shotgun sequence. (fragment) n 1 tax tetraodon nigroviridis repid q4t497_tetng	0.999996	0.555087
BPA_5020020	uniref100_i3ktc1	uniref100_i3ktc1 trna pseudouridine synthase n 1 tax oreochromis niloticus repid i3ktc1_oreni	0.999996	4.26629
BPA_6902555	uniref100_i3j379	uniref100_i3j379 uncharacterized protein n 1 tax oreochromis niloticus repid i3j379_oreni	0.999996	0.291352
BPA_6924235	uniref100_i3kfw1	uniref100_i3kfw1 uncharacterized protein n 1 tax oreochromis niloticus repid i3kfw1_oreni	0.999996	0.121552
BPA_6918806	uniref100_i3ksw4	uniref100_i3ksw4 uncharacterized protein n 1 tax oreochromis niloticus repid i3ksw4_oreni	0.999996	2.29415
BPA_6929744			0.999996	0.37469
BPA_6929471	uniref100_i3kp80	uniref100_i3kp80 uncharacterized protein (fragment) n 1 tax oreochromis niloticus repid i3kp80_oreni	0.999996	0.56559
BPA_6906304	uniref100_g3nvg1	uniref100_g3nvg1 uncharacterized protein (fragment) n 1 tax gasterosteus aculeatus repid g3nvg1_gasac	0.999996	0.41963
BPA_6906685	uniref100_upi000298dedc	uniref100_upi000298dedc upi000298dedc related cluster n 1 tax unknown repid upi000298dedc	0.999996	0.103271
BPA_3828735			0.999996	0.530212
BPA_6450			0.999996	0.362936
BPA_6777834	uniref100_i3kf38	uniref100_i3kf38 uncharacterized protein n 1 tax oreochromis niloticus repid i3kf38_oreni	0.999996	2.06247
BPA_6909312	uniref100_q4rj56	uniref100_q4rj56 chromosome 1 scaf15039 whole genome shotgun sequence. (fragment) n 1 tax tetraodon nigroviridis repid q4rj56_tetng	0.999996	0.17789
BPA_6911513	uniref100_g3pfb6	uniref100_g3pfb6 uncharacterized protein n 1 tax gasterosteus aculeatus repid g3pfb6_gasac	0.999996	0.464934
BPA_6911362	uniref100_g3nkv1	uniref100_g3nkv1 uncharacterized protein n 1 tax gasterosteus aculeatus repid g3nkv1_gasac	0.999996	20.8161
BPA_3827665	uniref100_i3jt04	uniref100_i3jt04 uncharacterized protein n 1 tax oreochromis niloticus repid i3jt04_oreni	0.999996	2.49742
BPA_6290052	uniref100_upi0002a4ac09	uniref100_upi0002a4ac09 predicted: atp synthase mitochondrial f1 complex assembly factor 1-like isoform 2 n 1 tax oryzias latipes repid upi0002a4ac09	0.999996	1.71345
BPA_9166	uniref100_c3kk72	uniref100_c3kk72 transcription factor pu.1 n 1 tax anoplopoma fimbria repid c3kk72_anofi	0.999996	0.144617
BPA_1765	uniref100_i3k352	uniref100_i3k352 uncharacterized protein (fragment) n 1 tax oreochromis niloticus repid i3k352_oreni	0.999996	0.0395532
BPA_15524			0.999996	0.296277
BPA_6929015	uniref100_q8itb3	uniref100_q8itb3 ribosomal protein s30 n 1 tax argopecten irradians repid q8itb3_argir	0.999996	0.536051
BPA_6349124	uniref100_i3kb81	uniref100_i3kb81 uncharacterized protein (fragment) n 1 tax oreochromis niloticus repid i3kb81_oreni	0.999996	0.352663
BPA_4114753	uniref100_d7f2v2	uniref100_d7f2v2 proliferator-activated receptor gamma coactivator 1 alpha (fragment) n 1 tax xiphias gladius repid d7f2v2_xipgl	0.999996	3.7697
BPA_6924095	uniref100_g3q6m7	uniref100_g3q6m7 uncharacterized protein n 1 tax gasterosteus aculeatus repid g3q6m7_gasac	0.999996	0.250105
BPA_6901015	uniref100_e6zgb4	uniref100_e6zgb4 lysine-specific demethylase phf2 n 1 tax dicentrarchus labrax repid phf2_dicla	0.999996	0.623261
BPA_6903176	uniref100_upi0002a4b089	uniref100_upi0002a4b089 predicted: tyrosine-protein phosphatase non-receptor type 9-like n 1 tax oryzias latipes repid upi0002a4b089	0.999996	2.85243
BPA_6928822	uniref100_i3klk7	uniref100_i3klk7 uncharacterized protein n 1 tax oreochromis niloticus repid i3klk7_oreni	0.999996	0.442027
BPA_6913423	uniref100_g3pg76	uniref100_g3pg76 uncharacterized protein (fragment) n 1 tax gasterosteus aculeatus repid g3pg76_gasac	0.999995	0.230841
BPA_6806635	uniref100_i3jnu8	uniref100_i3jnu8 uncharacterized protein (fragment) n 1 tax oreochromis niloticus repid i3jnu8_oreni	0.999995	1.73849
BPA_6453722			0.999995	0.338799
BPA_6932733	uniref100_i3k4w4	uniref100_i3k4w4 uncharacterized protein n 1 tax oreochromis niloticus repid i3k4w4_oreni	0.999995	2.32609
BPA_6897879	uniref100_i3jgx7	uniref100_i3jgx7 uncharacterized protein n 1 tax oreochromis niloticus repid i3jgx7_oreni	0.999995	3.39983
BPA_5994782			0.999995	0.134457
BPA_6817077	uniref100_q4sjq8	uniref100_q4sjq8 chromosome 1 scaf14573 whole genome shotgun sequence. (fragment) n 1 tax tetraodon nigroviridis repid q4sjq8_tetng	0.999995	1.7331
BPA_6917179			0.999995	0.666359
BPA_6932269	uniref100_g3n5d5	uniref100_g3n5d5 uncharacterized protein n 1 tax gasterosteus aculeatus repid g3n5d5_gasac	0.999995	1.54476
BPA_6903082	uniref100_i3kuj6	uniref100_i3kuj6 uncharacterized protein n 1 tax oreochromis niloticus repid i3kuj6_oreni	0.999995	0.570058
BPA_7781			0.999995	0.00699142
BPA_6911342	uniref100_i3knf5	uniref100_i3knf5 uncharacterized protein n 1 tax oreochromis niloticus repid i3knf5_oreni	0.999995	3.70568
BPA_6929966			0.999995	0.539647
BPA_4641742			0.999995	0.011184
BPA_6922393	uniref100_g3pw55	uniref100_g3pw55 uncharacterized protein n 1 tax gasterosteus aculeatus repid g3pw55_gasac	0.999995	1.74684
BPA_6903402	uniref100_upi000298da38	uniref100_upi000298da38 upi000298da38 related cluster n 1 tax unknown repid upi000298da38	0.999995	0.378153
BPA_6905131	uniref100_h9c3l1	uniref100_h9c3l1 interferon regulatory factor 8 n 1 tax paralichthys olivaceus repid h9c3l1_parol	0.999995	0.278204
BPA_6911414	uniref100_g3naj4	uniref100_g3naj4 uncharacterized protein (fragment) n 1 tax gasterosteus aculeatus repid g3naj4_gasac	0.999995	0.344142
BPA_6907023	uniref100_i3jk64	uniref100_i3jk64 uncharacterized protein n 1 tax oreochromis niloticus repid i3jk64_oreni	0.999995	1.65275
BPA_6909261			0.999995	0.563675
BPA_6099242	uniref100_g3p242	uniref100_g3p242 uncharacterized protein (fragment) n 1 tax gasterosteus aculeatus repid g3p242_gasac	0.999995	0.25279
BPA_6916817	uniref100_i3iyj9	uniref100_i3iyj9 uncharacterized protein n 1 tax oreochromis niloticus repid i3iyj9_oreni	0.999995	53.0019
BPA_6323510			0.999995	0.579473
[truncated: 15,155 more rows]
